# Supplementary material for: Identification and characterisation of spontaneous mutations causing deafness from a targeted knockout programme
Source: BMC Biol. 2022 Mar 17;20:67. doi: 10.1186/s12915-022-01257-8 (PMC8928630; doi:10.1186/s12915-022-01257-8)
Supplement: Supplementary file 2 — Additional file 2. [file 12915_2022_1257_MOESM2_ESM.xlsx]

## Sheet: Table S1
Supplementary Table 1. Variant counts from whole exome sequencing.
		SAMtools	Dindel	Pindel	Breakdancer
MDLY (ttch) Chr16:17663364-20643524	Initial calls	14556	8365, 7511	4726	153
	In both affected mice	11773	1049	277	106
	Not in wildtypes	8612	717	164	106
	Not in other sequenced animals (Tkh, rhme, lowf)	5707	367	56	99
	On Chr 16	198	10	1	5
	In region	10	0	0	0
	Exonic	1	0	0	0
MEWY (jigl) Chr10:65974036-92894187	Initial calls	12111	6651, 7290	4123	155
	In both affected mice	4199	940	257	113
	Not in wildtypes	2816	612	161	113
	Not in other sequenced animals (Tkh, rhme, lowf)	2200	285	46	105
	On Chr 10	219	9	0	5
	In region	57	4	0	2
	Exonic	0	0	0	1 CTX
MFFD (rthm) Chr18:56130252-59469675	Initial calls	16077	8448, 9239	4919	450
	In both affected mice	12875	1079	278	187
	Not in wildtypes	9528	719	170	187
	Not in other sequenced animals (Tkh, rhme, lowf)	6588	367	52	182
	On Chr18	209	10	0	5
	In region	6	0	0	0
	Exonic	0	0	0	0
MCBX (lowf) Chr9:109721879-115398849	Initial calls	15592	10245, 9028	5345	203
	In both affected mice	5542	1197	304	131
	Not in wildtypes	3813	813	188	131
	Not in other sequenced animals (ttch, rthm, jigl, Tkh, rhme)	3032	366	49	122
	On Chr 9	399	24	1	9
	In region	25	2	0	0
	Exonic	3	0	0	0
MEEK (rhme) Chr10:15757313-22812579	Initial calls	16516	8522, 9112	4856	173
	In both affected mice	13323	1072	299	121
	Not in wildtypes	9834	717	190	121
	Not in other sequenced animals (ttch, rthm, jigl, lowf)	6823	323	54	117
	On Chr 10	300	16	1	4
	In region	13	1	0	1
	Exonic	0	0	0	1 CTX
MEBJ (Tkh) Chr6:110959922-116155128	Initial calls	15411	9270, 8618	4950	162
	In both affected mice	5562	1073	286	122
	Not in wildtypes	3857	726	176	122
	Not in other sequenced animals (ttch, rthm, jigl, lowf)	3083	333	55	114
	On Chr 6	159	21	0	7
	In region	6	2	0	1
	Exonic	1	0	0	0
MHER (spdz) Chr4:151004833-154007486	Initial calls	25552	9047, 13209	320262	22043
	In both affected mice	11725	820	2907	12498
	Not in wildtypes	9632	658	2582	12498
	Not in other sequenced animals (Tkh, rhme, lowf)	9123	571	2437	12498
	On Chr 4	604	35	231	1019
	In region	13	0	0	4
	Exonic	0	0	0	3
MBVF (vthr)	Initial calls	57323	5865, 4642	2968604	82700
	In both affected mice (het or hom calls)	42100	76	1158	47757
	Not in wildtypes	32142	70	991	47757
	Not in other sequenced animals (ttch, rthm, jigl, lowf)	30260	67	854	47757
	After quality filter	2407	41	561	138
	High impact variants	8	0	103	110
MATH (lowf)	Initial calls	42303	16499, 10811	716806	4476
	In both homs	15618	630	1082	2383
	Not in wildtypes	9141	447	811	2383
	Not in other sequenced animals (ttch, rthm, jigl, Tkh, rhme)	8117	338	619	2383
JM8.F6	Initial calls	23224	27562	316467	1261
	Not in wildtypes	14651	22982	2054	1261
	After quality filter	2893	2050	988	53
	High impact variants	9	18	69	31
JM8.N4	Initial calls	21903	26427	286051	1197
	Not in wildtypes	13858	21907	1829	1197
	After quality filter	2643	1922	837	53
	High impact variants	17	23	51	32
JM8.N19	Initial calls	19242	22780	164035	570
	Not in wildtypes	12297	18951	1881	570
	After quality filter	2631	1759	819	50
	High impact variants	16	16	50	29
This table shows the variant counts from each caller for all mice and ES cell line sequenced, and the filtering steps undertaken (the identification of the S1pr2stdf mutation has been previously described[12]). The lefthand column holds the line name, with the allele in brackets where applicable, and the nonrecombinant region identified from mapping, where that was carried out. SAMtools, Pindel a…

## Sheet: Table S2
Supplementary Table 2. High quality, high impact variants identified in vthr mice (MBVF colony)
Caller	Location	Variant	Gene	Gene ID	Consequence	Deafness gene
BreakDancer	1:50868574-74855166	deletion	Tmeff2,Cavin2,Nabp1,Myo1b,Stat4,Stat1,Gls,Nab1,Nemp2,Mfsd6,Inpp1,Hibch,1700019D03Rik,Mstn,1700019A02Rik,Pms1,Ormdl1,Gm28778,Osgepl1,Gm28551,Asnsd1,Dnah7a,Stk17b,Hecw2,Ccdc150,Gtf3c3,Pgap1,Ankrd44,Sf3b1,Coq10b,Hspd1,Hspe1,Mob4,Rftn2,Mars2,Boll,Plcl1,Hsfy2,Satb2,1700066M21Rik,Tyw5,Maip1,Spats2l,Kctd18,Sgo2a,Aox1,Aox3,Aox4,Aox2,Bzw1,Clk1,Ppil3,Nif3l1,Orc2,Fam126b,Ndufb3,Flacc1,Cflar,Casp8,Trak2,Stra…	ENSMUSG00000026109,ENSMUSG00000045954,ENSMUSG00000026107,ENSMUSG00000018417,ENSMUSG00000062939,ENSMUSG00000026104,ENSMUSG00000026103,ENSMUSG00000002881,ENSMUSG00000043015,ENSMUSG00000041439,ENSMUSG00000026102,ENSMUSG00000041426,ENSMUSG00000043629,ENSMUSG00000026100,ENSMUSG00000060715,ENSMUSG00000026098,ENSMUSG00000026097,ENSMUSG00000100679,ENSMUSG00000026096,ENSMUSG00000099913,ENSMUSG00000026095,…		Yes (Bzw1, Cxcr2, Erbb4, Ikzf2)
BreakDancer	10:43020918-43023072	deletion	Sobp	ENSMUSG00000038248,		Yes
BreakDancer	12:110279135-110280943	deletion	Dio3	ENSMUSG00000075707,		Yes
BreakDancer	14:104465276-104466221	deletion	Pou4f1	ENSMUSG00000048349,		Yes
BreakDancer	16:30066681-30067674	deletion	Hes1	ENSMUSG00000022528,		Yes
BreakDancer	17:26067591-26069023	deletion	Rab11fip3	ENSMUSG00000037098,		Yes
BreakDancer	7:57591027-57591900	deletion	Gabrb3	ENSMUSG00000033676,		Yes
BreakDancer	X:155622859-155623474	deletion	Ptchd1	ENSMUSG00000041552,		Yes
Pindel	10:107543351-107543481		Ptprq	ENSMUSG00000035916	splice_acceptor_variant,splice_donor_variant,coding_sequence_variant,intron_variant	Yes
Pindel	6:86950749-86950881		Aak1	ENSMUSG00000057230	splice_acceptor_variant,splice_donor_variant,coding_sequence_variant,intron_variant,non_coding_transcript_exon_variant	Yes
Pindel	13:58392343-91261328	duplication	Ell2,Mef2c,Zfp729a,Tmem167,Zfp273,Zfp729b,Slc12a7,Cox7c,Zfp874b,Ctla2a,Ctla2b,Tpbpa,Ctsq,Ctsr,Cts6,Cts8,Cts7,Fbp2,Aopep,Ptch1,Ercc6l2,Habp4,Ctsl,Prxl2c,Cdk20,Ptdss1,Mterf3,Uqcrb,Rsl1,1700001L19Rik,Cetn3,Adcy2,Ccnh,Slc28a3,Naa35,Golm1,Agtpbp1,Slc6a19,Slc6a19os,Nkd2,Trip13,Tppp,Ahrr,Pdcd6,Sdha,Ccdc127,Lrrc14b,Pcsk1,Rhobtb3,Spata9,Glrx,Nsun2,Med10,8030423J24Rik,Irx4,Ndufs6,Mrpl36,Lpcat1,Slc6a3,Clptm…	ENSMUSG00000001542,ENSMUSG00000005583,ENSMUSG00000021510,ENSMUSG00000012422,ENSMUSG00000030446,ENSMUSG00000058093,ENSMUSG00000017756,ENSMUSG00000017778,ENSMUSG00000059839,ENSMUSG00000044258,ENSMUSG00000074874,ENSMUSG00000033834,ENSMUSG00000021439,ENSMUSG00000055679,ENSMUSG00000021441,ENSMUSG00000057446,ENSMUSG00000021440,ENSMUSG00000021456,ENSMUSG00000021458,ENSMUSG00000021466,ENSMUSG00000021470,…	transcript_amplification	Yes (Adgrv1, Ahrr, Med10, Ntrk2, Slc12a7, Tent4a, Zdhhc11)
Pindel	4:133638286-147527803	duplication	Cd52,Luzp1,Rps6ka1,Zbtb17,Clcnkb,Fam131c,Fblim1,Epha2,Arhgef19,Id3,Arid1a,Sdhb,Dhdds,Vps13d,Cela3a,Padi3,Padi1,Padi4,Pdpn,1700012P22Rik,Pramef12,Aadacl4fm1,Tnfrsf1b,Tnfrsf8,Cdc42,Epha8,Eloa,Hmgcl,Fuca1,Pnrc2,Srsf10,Pax7,Tas1r2,Mrto4,Capzb,Pla2g5,Pla2g2f,Pla2g2d,Pla2g2c,Pla2g2e,Vwa5b1,Cda,Pink1,Ddost,Kif17,Hp1bp3,Hspg2,Alpl,Rcan3,Srrm1,Syf2,Tmem50a,Rhd,Maco1,Stmn1,Trim63,Extl1,Zfp593,Cnksr1,Sh3bgr…	ENSMUSG00000000682,ENSMUSG00000001089,ENSMUSG00000003644,ENSMUSG00000006215,ENSMUSG00000006216,ENSMUSG00000006218,ENSMUSG00000006219,ENSMUSG00000006445,ENSMUSG00000028919,ENSMUSG00000007872,ENSMUSG00000007880,ENSMUSG00000009863,ENSMUSG00000012117,ENSMUSG00000020220,ENSMUSG00000078520,ENSMUSG00000025328,ENSMUSG00000025329,ENSMUSG00000025330,ENSMUSG00000028583,ENSMUSG00000028589,ENSMUSG00000028591,…	transcript_amplification	Yes (Cdc42, Ephb2, Ifnlr1, Otud3, Tmem51)
Pindel	3:56828573-106043216	duplication	Ovgp1,Adora3,Kcnn3,Ilf2,Chtop,S100a4,S100a3,S100a5,S100a6,Smg5,Cct3,Glmp,Mef2d,Tmem79,Mov10,Ppm1j,Rhoc,Wars2,Hapln2,Prcc,Rrnad1,Hdgf,Crabp2,Pip5k1a,Tmod4,Bcas2,Psmb4,Tuft1,Rab25,Ubqln4,Man1a2,Vps72,Wdr77,Tmigd3,Pifo,Tsacc,Tnfaip8l2,Slc39a1,Ctsk,Arnt,Ctss,Setdb1,Anxa9,Prune1,Cers2,Plekho1,Vps45,Prpf3,Anp32e,Aph1a,Adamtsl4,Cd5l,Bola1,Zfp687,Mrpl24,Lrrc71,Aadac,Sucnr1,P2ry1,Dhx36,Mfsd1,Il12a,Schip1,…	ENSMUSG00000074340,ENSMUSG00000000562,ENSMUSG00000000794,ENSMUSG00000001016,ENSMUSG00000001017,ENSMUSG00000001020,ENSMUSG00000001021,ENSMUSG00000001023,ENSMUSG00000001025,ENSMUSG00000001415,ENSMUSG00000001416,ENSMUSG00000001418,ENSMUSG00000001419,ENSMUSG00000001420,ENSMUSG00000002227,ENSMUSG00000002228,ENSMUSG00000002233,ENSMUSG00000004233,ENSMUSG00000004894,ENSMUSG00000004895,ENSMUSG00000004896,…	transcript_amplification	Yes (Chrnb2, Clrn1, Lmna, Lrig2, Wars2)
Pindel	4:133638506-147527996	duplication	Cd52,Luzp1,Rps6ka1,Zbtb17,Clcnkb,Fam131c,Fblim1,Epha2,Arhgef19,Id3,Arid1a,Sdhb,Dhdds,Vps13d,Cela3a,Padi3,Padi1,Padi4,Pdpn,1700012P22Rik,Pramef12,Aadacl4fm1,Tnfrsf1b,Tnfrsf8,Cdc42,Epha8,Eloa,Hmgcl,Fuca1,Pnrc2,Srsf10,Pax7,Tas1r2,Mrto4,Capzb,Pla2g5,Pla2g2f,Pla2g2d,Pla2g2c,Pla2g2e,Vwa5b1,Cda,Pink1,Ddost,Kif17,Hp1bp3,Hspg2,Alpl,Rcan3,Srrm1,Syf2,Tmem50a,Rhd,Maco1,Stmn1,Trim63,Extl1,Zfp593,Cnksr1,Sh3bgr…	ENSMUSG00000000682,ENSMUSG00000001089,ENSMUSG00000003644,ENSMUSG00000006215,ENSMUSG00000006216,ENSMUSG00000006218,ENSMUSG00000006219,ENSMUSG00000006445,ENSMUSG00000028919,ENSMUSG00000007872,ENSMUSG00000007880,ENSMUSG00000009863,ENSMUSG00000012117,ENSMUSG00000020220,ENSMUSG00000078520,ENSMUSG00000025328,ENSMUSG00000025329,ENSMUSG00000025330,ENSMUSG00000028583,ENSMUSG00000028589,ENSMUSG00000028591,…	transcript_amplification	Yes (Ephb2, Ifnlr1, Otud3, Tmem51)
Pindel	4:133638628-147528105	duplication	Cd52,Luzp1,Rps6ka1,Zbtb17,Clcnkb,Fam131c,Fblim1,Epha2,Arhgef19,Id3,Arid1a,Sdhb,Dhdds,Vps13d,Cela3a,Padi3,Padi1,Padi4,Pdpn,1700012P22Rik,Pramef12,Aadacl4fm1,Tnfrsf1b,Tnfrsf8,Cdc42,Epha8,Eloa,Hmgcl,Fuca1,Pnrc2,Srsf10,Pax7,Tas1r2,Mrto4,Capzb,Pla2g5,Pla2g2f,Pla2g2d,Pla2g2c,Pla2g2e,Vwa5b1,Cda,Pink1,Ddost,Kif17,Hp1bp3,Hspg2,Alpl,Rcan3,Srrm1,Syf2,Tmem50a,Rhd,Maco1,Stmn1,Trim63,Extl1,Zfp593,Cnksr1,Sh3bgr…	ENSMUSG00000000682,ENSMUSG00000001089,ENSMUSG00000003644,ENSMUSG00000006215,ENSMUSG00000006216,ENSMUSG00000006218,ENSMUSG00000006219,ENSMUSG00000006445,ENSMUSG00000028919,ENSMUSG00000007872,ENSMUSG00000007880,ENSMUSG00000009863,ENSMUSG00000012117,ENSMUSG00000020220,ENSMUSG00000078520,ENSMUSG00000025328,ENSMUSG00000025329,ENSMUSG00000025330,ENSMUSG00000028583,ENSMUSG00000028589,ENSMUSG00000028591,…	transcript_amplification	Yes (Ephb2, Ifnlr1, Otud3, Tmem51)
BreakDancer	1:127677202-127677707	deletion	Tmem163	ENSMUSG00000026347,
BreakDancer	1:150453972-150454829	intrachromosomal translocation	Prg4	ENSMUSG00000006014,
BreakDancer	1:156035702-156036429	deletion	Tor1aip1,Tor1aip2	ENSMUSG00000026466,ENSMUSG00000050565,
BreakDancer	1:157352211-8:108792045	deletion		Interchromosomal
BreakDancer	1:171345053-171356260	deletion	Nit1,Pfdn2	ENSMUSG00000013997,ENSMUSG00000006412,
BreakDancer	1:171356948-171357777	deletion	Pfdn2	ENSMUSG00000006412,
BreakDancer	1:22533272-22534373	deletion	Rims1	ENSMUSG00000041670,
BreakDancer	1:28488444-2:143990313	intrachromosomal translocation		Interchromosomal
BreakDancer	1:36471777-36473095	deletion	Cnnm4	ENSMUSG00000037408,
BreakDancer	1:3670300-3670919	deletion	Xkr4	ENSMUSG00000051951,
BreakDancer	1:37471040-11:3189249	inversion		Interchromosomal
BreakDancer	1:4857823-4857874	deletion	Gm37988,Tcea1	ENSMUSG00000104217,ENSMUSG00000033813,
BreakDancer	1:4937387-12:49384762	deletion		Interchromosomal
BreakDancer	1:82839477-82840092	deletion	Agfg1	ENSMUSG00000026159,
BreakDancer	1:88265031-88267361	deletion	Hjurp	ENSMUSG00000044783,
BreakDancer	10:123196614-123197231	deletion	Usp15	ENSMUSG00000020124,
BreakDancer	10:17723768-17723834	deletion	Cited2	ENSMUSG00000039910,
BreakDancer	10:28074851-28075341	deletion	Ptprk	ENSMUSG00000019889,
BreakDancer	10:87492756-87492842	deletion	Ascl1	ENSMUSG00000020052,
BreakDancer	10:9674357-9675080	deletion	Samd5	ENSMUSG00000060487,
BreakDancer	11:102437618-102438911	deletion	Fam171a2	ENSMUSG00000034685,
BreakDancer	11:3684168-17:39843063	deletion		Interchromosomal
BreakDancer	11:6065247-6065792	deletion	Camk2b	ENSMUSG00000057897,
BreakDancer	11:64895816-7:10382744	inversion		Interchromosomal
BreakDancer	11:69340645-69340697	deletion	Rnf227	ENSMUSG00000043419,
BreakDancer	11:81573042-81573097	deletion	Asic2	ENSMUSG00000020704,
BreakDancer	12:109032788-109034246	deletion	Begain	ENSMUSG00000040867,
BreakDancer	12:19954256-19954998	deletion	Gm21863	ENSMUSG00000095470,
BreakDancer	13:11747295-14:19418344	intrachromosomal translocation		Interchromosomal
BreakDancer	13:28952417-28953074	deletion	Sox4	ENSMUSG00000076431,
BreakDancer	13:31558834-31560576	deletion	A530084C06Rik,Foxq1	ENSMUSG00000090863,ENSMUSG00000038415,
BreakDancer	13:31626104-31626119	deletion	Foxf2	ENSMUSG00000038402,
BreakDancer	13:31658910-18:37307981	deletion		Interchromosomal
BreakDancer	13:31807247-31807943	deletion	Foxc1	ENSMUSG00000050295,
BreakDancer	13:34344061-34344733	deletion	Slc22a23	ENSMUSG00000038267,
BreakDancer	13:69738427-69738964	deletion	Ube2ql1	ENSMUSG00000052981,
BreakDancer	14:118234744-118234810	deletion	Sox21	ENSMUSG00000061517,
BreakDancer	14:120478386-120478480	deletion	Rap2a	ENSMUSG00000051615,
BreakDancer	14:122463634-122464439	deletion	Zic5	ENSMUSG00000041703,
BreakDancer	14:19415687-19416499	intrachromosomal translocation	Gm21738	ENSMUSG00000095280,
BreakDancer	14:52196832-52197375	deletion	Supt16	ENSMUSG00000035726,
BreakDancer	14:54632009-54632074	deletion	Cdh24	ENSMUSG00000059674,
BreakDancer	14:68123524-68124758	deletion	Nefm	ENSMUSG00000022054,
BreakDancer	14:79768498-79768501	deletion	Pcdh8	ENSMUSG00000036422,
BreakDancer	15:27747654-27748626	deletion	Trio	ENSMUSG00000022263,
BreakDancer	16:22009405-22009940	deletion	Senp2	ENSMUSG00000022855,
BreakDancer	16:35156077-35157221	deletion	Adcy5	ENSMUSG00000022840,
BreakDancer	17:13590847-4:156358128	intrachromosomal translocation		Interchromosomal
BreakDancer	17:34031779-34031839	deletion	Rxrb	ENSMUSG00000039656,
BreakDancer	17:44734999-44735510	deletion	Runx2	ENSMUSG00000039153,
BreakDancer	17:5493304-5493959	deletion	Zdhhc14	ENSMUSG00000034265,
BreakDancer	17:85687199-85688042	deletion	Six2	ENSMUSG00000024134,
BreakDancer	18:15061756-15063153	deletion	Kctd1	ENSMUSG00000036225,
BreakDancer	18:37447869-37450801	deletion	Gm42416,Gm37013,Gm37388,Pcdhb14	ENSMUSG00000103458,ENSMUSG00000102836,ENSMUSG00000103125,ENSMUSG00000044043,
BreakDancer	19:28964119-28966835	deletion	4430402I18Rik,Plpp6	ENSMUSG00000064202,ENSMUSG00000040105,
BreakDancer	19:36056385-36057455	deletion	Htr7	ENSMUSG00000024798,
BreakDancer	19:37173760-37173812	deletion	Cpeb3	ENSMUSG00000039652,
BreakDancer	19:42147628-42149522	deletion	Marveld1	ENSMUSG00000044345,
BreakDancer	19:47014920-47014931	deletion	Nt5c2,Ina	ENSMUSG00000025041,ENSMUSG00000034336,
BreakDancer	19:54046911-54046962	deletion	Adra2a	ENSMUSG00000033717,
BreakDancer	19:56722375-56723906	deletion	Adrb1	ENSMUSG00000035283,
BreakDancer	2:131178435-131179908	deletion	Spef1,Cenpb	ENSMUSG00000027329,ENSMUSG00000068267,
BreakDancer	2:181147847-181148976	deletion	Eef1a2	ENSMUSG00000016349,
BreakDancer	2:26388259-26388314	deletion	Entr1	ENSMUSG00000026927,
BreakDancer	2:37792984-37793987	deletion	Crb2	ENSMUSG00000035403,
BreakDancer	2:72979906-72980533	deletion	Sp3,Gm11084	ENSMUSG00000027109,ENSMUSG00000079286,
BreakDancer	3:10088218-10088659	deletion	Gm9833	ENSMUSG00000049230,
BreakDancer	3:16183236-16184166	deletion	Ythdf3	ENSMUSG00000047213,
BreakDancer	3:88568395-X:8073818	deletion		Interchromosomal
BreakDancer	3:98427007-98428600	deletion	Zfp697	ENSMUSG00000050064,
BreakDancer	4:120268626-120268683	deletion	Foxo6	ENSMUSG00000052135,
BreakDancer	4:126735219-126735272	deletion	Tfap2e	ENSMUSG00000042477,
BreakDancer	4:15266207-15266981	deletion	Tmem64	ENSMUSG00000043252,
BreakDancer	4:154979319-154980360	deletion	Pank4	ENSMUSG00000029056,
BreakDancer	4:155221319-155222426	deletion	Ski	ENSMUSG00000029050,
BreakDancer	4:21678016-21678610	deletion	Prdm13	ENSMUSG00000040478,
BreakDancer	4:46344988-46346229	deletion	Foxe1	ENSMUSG00000070990,
BreakDancer	4:99656713-99657509	deletion	Foxd3	ENSMUSG00000067261,
BreakDancer	5:128601065-128602955	deletion	Fzd10	ENSMUSG00000081683,
BreakDancer	5:24601545-24602181	deletion	Smarcd3	ENSMUSG00000028949,
BreakDancer	5:29477428-29478449	deletion	Mnx1	ENSMUSG00000001566,
BreakDancer	6:113697358-113697413	deletion	Tatdn2	ENSMUSG00000056952,
BreakDancer	6:116022455-116024673	deletion	Tmcc1	ENSMUSG00000030126,
BreakDancer	6:120491931-120493384	deletion	Tmem121b	ENSMUSG00000094626,
BreakDancer	6:30957570-30959193	deletion	Klf14	ENSMUSG00000073209,
BreakDancer	6:52259661-52259722	deletion	Hoxa13	ENSMUSG00000038203,
BreakDancer	6:72788241-72789013	deletion	Tcf7l1	ENSMUSG00000055799,
BreakDancer	6:86524773-86526073	deletion	Pcbp1	ENSMUSG00000051695,
BreakDancer	6:87980535-87981381	deletion	H1f10	ENSMUSG00000044927,
BreakDancer	7:142081602-142081662	deletion	Dusp8	ENSMUSG00000037887,
BreakDancer	7:45406016-45406077	deletion	Kcna7	ENSMUSG00000038201,
BreakDancer	8:11556710-11557302	deletion	Ing1	ENSMUSG00000045969,
BreakDancer	8:122335434-122335495	deletion	Galnt2l,Zfpm1	ENSMUSG00000092329,ENSMUSG00000049577,
BreakDancer	8:124895469-124897710	deletion	Exoc8	ENSMUSG00000074030,
BreakDancer	8:48228211-48229228	deletion	Tenm3	ENSMUSG00000031561,
BreakDancer	8:70838258-70839570	deletion	Arrdc2	ENSMUSG00000002910,
BreakDancer	8:85690424-85690993	inversion	Neto2	ENSMUSG00000036902,
BreakDancer	9:106884376-106886227	deletion	Manf,Rbm15b	ENSMUSG00000032575,ENSMUSG00000074102,
BreakDancer	9:108692265-108692361	deletion	Prkar2a	ENSMUSG00000032601,
BreakDancer	9:3025295-3025606	intrachromosomal translocation	Gm10717	ENSMUSG00000095891,
BreakDancer	9:31280744-31280847	deletion	Prdm10	ENSMUSG00000042496,
BreakDancer	9:95560271-95560322	deletion	Paqr9	ENSMUSG00000064225,
Pindel	1:171070969-171078593		Gm27552	ENSMUSG00000098356	transcript_amplification
Pindel	1:171070973-171078590		Gm27552	ENSMUSG00000098356	transcript_ablation
Pindel	1:171345008-171356527		Pfdn2,Nit1	ENSMUSG00000006412,ENSMUSG00000013997	splice_donor_variant,coding_sequence_variant,5_prime_UTR_variant,intron_variant,splice_acceptor_variant
Pindel	1:171356617-171356702		Pfdn2	ENSMUSG00000006412	splice_donor_variant,coding_sequence_variant,intron_variant,non_coding_transcript_exon_variant
Pindel	1:33777803-33777917		Zfp451	ENSMUSG00000042197	splice_acceptor_variant,coding_sequence_variant,intron_variant,3_prime_UTR_variant,NMD_transcript_variant
Pindel	1:85099381-85259607		C130026I21Rik,Gm2619	ENSMUSG00000052477,ENSMUSG00000091199	splice_donor_variant,coding_sequence_variant,3_prime_UTR_variant,intron_variant,non_coding_transcript_exon_variant
Pindel	1:87989996-87990135		Usp40	ENSMUSG00000005501	splice_donor_variant,coding_sequence_variant,intron_variant,non_coding_transcript_exon_variant,3_prime_UTR_variant,NMD_transcript_variant
Pindel	1:88232258-88232259	CC/-	Mroh2a	ENSMUSG00000079429	frameshift_variant
Pindel	1:88256166-88256167	-/T	Mroh2a	ENSMUSG00000079429	frameshift_variant
Pindel	1:88266524-88266525	-/T	Hjurp	ENSMUSG00000044783	frameshift_variant,stop_gained
Pindel	10:58221207-58233780		AW822073,Duxf3,Gm10807	ENSMUSG00000058537,ENSMUSG00000075046,ENSMUSG00000057216	transcript_amplification
Pindel	10:58224025-58231154		Duxf3	ENSMUSG00000075046	splice_acceptor_variant,coding_sequence_variant,3_prime_UTR_variant,intron_variant
Pindel	10:58231158-58231706		Duxf3	ENSMUSG00000075046	splice_donor_variant,coding_sequence_variant,intron_variant
Pindel	10:58233778-58237853		Gm4981	ENSMUSG00000075045	transcript_amplification
Pindel	10:58233811-58237886		Gm4981	ENSMUSG00000075045	transcript_ablation
Pindel	10:58233944-58238022		Gm4981	ENSMUSG00000075045	transcript_amplification
Pindel	10:58233945-58238019		Gm4981	ENSMUSG00000075045	transcript_ablation
Pindel	11:33156083-33156084	-/T	Npm1	ENSMUSG00000057113	frameshift_variant
Pindel	12:55863034-55863165		Brms1l	ENSMUSG00000012076	splice_acceptor_variant,coding_sequence_variant,intron_variant
Pindel	13:100227562-100301267		Naip6,Naip5,Naip3-ps1	ENSMUSG00000078942,ENSMUSG00000071203,ENSMUSG00000114576	splice_acceptor_variant,splice_donor_variant,coding_sequence_variant,3_prime_UTR_variant,intron_variant,5_prime_UTR_variant,non_coding_transcript_exon_variant
Pindel	13:104312805-104312913		Adamts6	ENSMUSG00000046169	stop_gained,NMD_transcript_variant
Pindel	14:19415782-19418819		Gm21738	ENSMUSG00000095280	splice_acceptor_variant,splice_donor_variant,coding_sequence_variant,3_prime_UTR_variant,intron_variant
Pindel	14:19415817-19417804		Gm21738	ENSMUSG00000095280	splice_donor_variant,coding_sequence_variant,3_prime_UTR_variant,intron_variant
Pindel	14:19415817-19419322		Gm21738	ENSMUSG00000095280	transcript_amplification
Pindel	14:19415875-19417862		Gm21738	ENSMUSG00000095280	splice_donor_variant,coding_sequence_variant,intron_variant
Pindel	14:19415995-19419617		Gm21738	ENSMUSG00000095280	splice_acceptor_variant,splice_donor_variant,coding_sequence_variant,5_prime_UTR_variant,intron_variant
Pindel	14:19416241-19418693		Gm21738	ENSMUSG00000095280	splice_donor_variant,coding_sequence_variant,intron_variant
Pindel	14:19416245-19418697		Gm21738	ENSMUSG00000095280	splice_donor_variant,coding_sequence_variant,intron_variant
Pindel	14:19416246-19418698		Gm21738	ENSMUSG00000095280	splice_acceptor_variant,splice_donor_variant,coding_sequence_variant,intron_variant
Pindel	14:19416249-19418701		Gm21738	ENSMUSG00000095280	splice_donor_variant,coding_sequence_variant,intron_variant
Pindel	14:19416256-19418708		Gm21738	ENSMUSG00000095280	splice_donor_variant,coding_sequence_variant,intron_variant
Pindel	14:19416259-19418711		Gm21738	ENSMUSG00000095280	splice_acceptor_variant,splice_donor_variant,coding_sequence_variant,intron_variant
Pindel	14:19416268-19418720		Gm21738	ENSMUSG00000095280	splice_acceptor_variant,splice_donor_variant,coding_sequence_variant,intron_variant
Pindel	14:19416395-19418496		Gm21738	ENSMUSG00000095280	splice_acceptor_variant,splice_donor_variant,coding_sequence_variant,intron_variant
Pindel	14:19416938-19418571		Gm21738	ENSMUSG00000095280	splice_acceptor_variant,splice_donor_variant,coding_sequence_variant,intron_variant
Pindel	14:19417004-19418754		Gm21738	ENSMUSG00000095280	splice_acceptor_variant,splice_donor_variant,coding_sequence_variant,intron_variant
Pindel	14:19417006-19418756		Gm21738	ENSMUSG00000095280	splice_acceptor_variant,splice_donor_variant,coding_sequence_variant,intron_variant
Pindel	14:19417054-19418571		Gm21738	ENSMUSG00000095280	splice_acceptor_variant,splice_donor_variant,coding_sequence_variant,intron_variant
Pindel	14:19417171-19418571		Gm21738	ENSMUSG00000095280	splice_acceptor_variant,coding_sequence_variant,intron_variant
Pindel	14:33624874-33624984		Ptpn20	ENSMUSG00000021940	splice_acceptor_variant,coding_sequence_variant,intron_variant,3_prime_UTR_variant,NMD_transcript_variant
Pindel	14:3545914-4969171	deletion	Gm5796,Gm3173,2610042L04Rik,Gm3149,Gm11105,Gm17170,Gm3099,Gm3033,Gm3020,Gm3012,Gm9602,Gm3091,Gm3030,Gm3239,Gm8159,Gm3159,Gm3047,Gm3278,Gm2974,Gm3095,Gm11107,Gm17085,Gm3138,Gm3252,Gm3269,Gm2866,Gm3264,Gm3115,Gm17074,Gm8108,Gm3127,Gm3182,Gm17073,Gm17129,Gm3029,Gm3164,Gm8164,Gm7876,Gm3084,Gm3002,Gm3043,Gm17107,Gm17086,Gm17152,Gm21965,Gm3005,Gm2877,Gm2916,Gm2871,Gm8305,Gm10410,Gm26886,Gm26655,Gm26570…	ENSMUSG00000096775,ENSMUSG00000079386,ENSMUSG00000079388,ENSMUSG00000079389,ENSMUSG00000094072,ENSMUSG00000079392,ENSMUSG00000095686,ENSMUSG00000093887,ENSMUSG00000079402,ENSMUSG00000095368,ENSMUSG00000090539,ENSMUSG00000090465,ENSMUSG00000091894,ENSMUSG00000090872,ENSMUSG00000094258,ENSMUSG00000095056,ENSMUSG00000090472,ENSMUSG00000091185,ENSMUSG00000079391,ENSMUSG00000091756,ENSMUSG00000091027,…	transcript_ablation,stop_lost,coding_sequence_variant,3_prime_UTR_variant,intron_variant,feature_truncation
Pindel	14:41518121-42219186	deletion	1700024B05Rik,1700049E17Rik1,Gm3676,Gm3543,1700049E17Rik2,Gm17061,Gm6401,Gm8065,Gm3077,Gm17062,Gm8068,Gm7970,Gm17064,Gm3072,1700091H14Rik,Gm7980,Gm17063,Gm7991,Gm3573,Gm17159,Gm2930,Gm17027,Gm7951,Gm9890,Gm17166,Gm7929,Gm47189	ENSMUSG00000052334,ENSMUSG00000079271,ENSMUSG00000079269,ENSMUSG00000093945,ENSMUSG00000090440,ENSMUSG00000090519,ENSMUSG00000095044,ENSMUSG00000091281,ENSMUSG00000091146,ENSMUSG00000092027,ENSMUSG00000095518,ENSMUSG00000093833,ENSMUSG00000091757,ENSMUSG00000091657,ENSMUSG00000090462,ENSMUSG00000095551,ENSMUSG00000091031,ENSMUSG00000091116,ENSMUSG00000091792,ENSMUSG00000091470,ENSMUSG00000090772,…	transcript_ablation
Pindel	15:58111116-58111290		Atad2	ENSMUSG00000022360	splice_acceptor_variant,splice_donor_variant,coding_sequence_variant,intron_variant,non_coding_transcript_exon_variant
Pindel	17:23345092-23385951		Vmn2r116,Vmn2r115	ENSMUSG00000090966,ENSMUSG00000091076	splice_acceptor_variant,splice_donor_variant,coding_sequence_variant,5_prime_UTR_variant,intron_variant,3_prime_UTR_variant
Pindel	17:23446140-23471274		Vmn2r117	ENSMUSG00000091407	splice_acceptor_variant,splice_donor_variant,coding_sequence_variant,3_prime_UTR_variant,intron_variant
Pindel	2:103757666-103757798		Nat10	ENSMUSG00000027185	splice_acceptor_variant,splice_donor_variant,coding_sequence_variant,5_prime_UTR_variant,intron_variant,non_coding_transcript_exon_variant
Pindel	2:156161472-156161643		Rbm39	ENSMUSG00000027620	splice_acceptor_variant,splice_donor_variant,coding_sequence_variant,intron_variant,NMD_transcript_variant,3_prime_UTR_variant
Pindel	2:18872394-18872503		Pip4k2a	ENSMUSG00000026737	splice_acceptor_variant,coding_sequence_variant,intron_variant
Pindel	2:98662758-98666465		Gm10801	ENSMUSG00000075015	splice_acceptor_variant,splice_donor_variant,coding_sequence_variant,3_prime_UTR_variant,intron_variant
Pindel	2:98662783-98666250		Gm10801	ENSMUSG00000075015	splice_acceptor_variant,splice_donor_variant,coding_sequence_variant,3_prime_UTR_variant,intron_variant
Pindel	2:98662807-98666274		Gm10801	ENSMUSG00000075015	splice_acceptor_variant,splice_donor_variant,coding_sequence_variant,3_prime_UTR_variant,intron_variant
Pindel	2:98662807-98666395		Gm10801	ENSMUSG00000075015	splice_acceptor_variant,splice_donor_variant,coding_sequence_variant,3_prime_UTR_variant,intron_variant
Pindel	2:98663804-98663805	-/GTC	Gm10801	ENSMUSG00000075015	splice_acceptor_variant
Pindel	3:55994010-55994116		Nbea	ENSMUSG00000027799	splice_acceptor_variant,splice_donor_variant,coding_sequence_variant,intron_variant
Pindel	4:145391472-145574972		Zfp990,Gm13229,Gm13223,Gm13224,Gm13230,Smarca5-ps,Platr16,Gm21978	ENSMUSG00000078503,ENSMUSG00000087076,ENSMUSG00000083081,ENSMUSG00000084272,ENSMUSG00000082082,ENSMUSG00000052912,ENSMUSG00000085101,ENSMUSG00000096864	transcript_amplification
Pindel	4:145391514-145575014		Zfp990,Gm13229,Gm13223,Gm13224,Gm13230,Smarca5-ps,Platr16,Gm21978	ENSMUSG00000078503,ENSMUSG00000087076,ENSMUSG00000083081,ENSMUSG00000084272,ENSMUSG00000082082,ENSMUSG00000052912,ENSMUSG00000085101,ENSMUSG00000096864	transcript_ablation
Pindel	4:145391559-145575059		Zfp990,Gm13229,Gm13223,Gm13224,Gm13230,Smarca5-ps,Platr16,Gm21978	ENSMUSG00000078503,ENSMUSG00000087076,ENSMUSG00000083081,ENSMUSG00000084272,ENSMUSG00000082082,ENSMUSG00000052912,ENSMUSG00000085101,ENSMUSG00000096864	transcript_amplification
Pindel	4:145546367-147343374	duplication	Gm21411,Zfp993,Rex2,Zfp991,Zfp987,Zfp600,Gm13241,Gm13212,Zfp992,Zfp981,Zfp980,Gm13142,Gm13243,Gm13035,Gm13135,Gm13238,Gm13036,Gm13226,Gm13160,Gm13146,Gm13167,Gm13233,Gm13244,Gm13228,Gm13231,Gm13222,Gm13245,Gm13170,Gm13140,Gm13163,Gm13239,Gm13234,Gm13240,Gm13153,Gm13246,Gm13034,Gm13162,Gm13168,Gm13232,Gm13158,Znf41-ps,Gm13149,Gm13169,Gm13237,Zfp986,Gm13166,Gm13147,Zfp989,1700095A21Rik,Zfp988,Gm131…	ENSMUSG00000045699,ENSMUSG00000063245,ENSMUSG00000067919,ENSMUSG00000067916,ENSMUSG00000066009,ENSMUSG00000066007,ENSMUSG00000073716,ENSMUSG00000078502,ENSMUSG00000070605,ENSMUSG00000056300,ENSMUSG00000058186,ENSMUSG00000081405,ENSMUSG00000094417,ENSMUSG00000083733,ENSMUSG00000082925,ENSMUSG00000096233,ENSMUSG00000081595,ENSMUSG00000083454,ENSMUSG00000094017,ENSMUSG00000095054,ENSMUSG00000081671,…	transcript_amplification
Pindel	4:145585060-147449053	duplication	Gm21411,Zfp993,Rex2,Zfp991,Zfp987,Zfp600,Gm13241,Gm13212,Zfp992,Zfp981,Zfp980,Gm13142,Gm13243,Gm13035,Gm13135,Gm13238,Gm13036,Gm13160,Gm13146,Gm13167,Gm13233,Gm13244,Gm13231,Gm13245,Gm13170,Gm13140,Gm13163,Gm13239,Gm13234,Gm13240,Gm13161,Gm13153,Gm13246,Gm13034,Gm13162,Gm8178,Gm13168,Gm13232,Gm13158,Znf41-ps,Gm13149,Gm13169,Gm13237,Zfp986,Gm13166,Gm13147,Zfp989,Zfp978,1700095A21Rik,Zfp988,Gm13165…	ENSMUSG00000045699,ENSMUSG00000063245,ENSMUSG00000067919,ENSMUSG00000067916,ENSMUSG00000066009,ENSMUSG00000066007,ENSMUSG00000073716,ENSMUSG00000078502,ENSMUSG00000070605,ENSMUSG00000056300,ENSMUSG00000058186,ENSMUSG00000081405,ENSMUSG00000094417,ENSMUSG00000083733,ENSMUSG00000082925,ENSMUSG00000096233,ENSMUSG00000081595,ENSMUSG00000094017,ENSMUSG00000095054,ENSMUSG00000081671,ENSMUSG00000083038,…	transcript_amplification
Pindel	4:145585074-147449066	duplication	Gm21411,Zfp993,Rex2,Zfp991,Zfp987,Zfp600,Gm13241,Gm13212,Zfp992,Zfp981,Zfp980,Gm13142,Gm13243,Gm13035,Gm13135,Gm13238,Gm13036,Gm13160,Gm13146,Gm13167,Gm13233,Gm13244,Gm13231,Gm13245,Gm13170,Gm13140,Gm13163,Gm13239,Gm13234,Gm13240,Gm13161,Gm13153,Gm13246,Gm13034,Gm13162,Gm8178,Gm13168,Gm13232,Gm13158,Znf41-ps,Gm13149,Gm13169,Gm13237,Zfp986,Gm13166,Gm13147,Zfp989,Zfp978,1700095A21Rik,Zfp988,Gm13165…	ENSMUSG00000045699,ENSMUSG00000063245,ENSMUSG00000067919,ENSMUSG00000067916,ENSMUSG00000066009,ENSMUSG00000066007,ENSMUSG00000073716,ENSMUSG00000078502,ENSMUSG00000070605,ENSMUSG00000056300,ENSMUSG00000058186,ENSMUSG00000081405,ENSMUSG00000094417,ENSMUSG00000083733,ENSMUSG00000082925,ENSMUSG00000096233,ENSMUSG00000081595,ENSMUSG00000094017,ENSMUSG00000095054,ENSMUSG00000081671,ENSMUSG00000083038,…	transcript_amplification
Pindel	4:145774684-147125220	deletion	Gm21411,Zfp993,Rex2,Zfp987,Zfp600,Gm13241,Zfp992,Zfp981,Gm13142,Gm13243,Gm13035,Gm13238,Gm13036,Gm13160,Gm13167,Gm13233,Gm13245,Gm13170,Gm13140,Gm13240,Gm13153,Gm13246,Gm13034,Gm13168,Znf41-ps,Gm13149,Gm13169,Gm13237,Zfp986,Gm13166,Zfp989,1700095A21Rik,Gm13165,4933438K21Rik,Vmn2r-ps17,Vmn2r-ps16,Gm20760,Vmn2r-ps15	ENSMUSG00000045699,ENSMUSG00000063245,ENSMUSG00000067919,ENSMUSG00000066009,ENSMUSG00000066007,ENSMUSG00000073716,ENSMUSG00000070605,ENSMUSG00000056300,ENSMUSG00000081405,ENSMUSG00000094417,ENSMUSG00000083733,ENSMUSG00000096233,ENSMUSG00000081595,ENSMUSG00000094017,ENSMUSG00000081671,ENSMUSG00000083038,ENSMUSG00000081998,ENSMUSG00000081522,ENSMUSG00000083027,ENSMUSG00000096366,ENSMUSG00000083704,…	transcript_ablation
Pindel	4:146240667-146581346	deletion	Gm13241,Zfp992,Zfp981,Gm13245,Gm13168,Gm13237,Gm13166,1700095A21Rik,Vmn2r-ps17	ENSMUSG00000073716,ENSMUSG00000070605,ENSMUSG00000056300,ENSMUSG00000081998,ENSMUSG00000081460,ENSMUSG00000095865,ENSMUSG00000085525,ENSMUSG00000086046,ENSMUSG00000095096,ENSMUSG00000096979	transcript_ablation
Pindel	4:146974010-147807118		Zfp979,Zfp982,Rex2,Zfp985,Zfp991,Zfp984,Gm13142,Zfp534,Gm13162,Gm13147,Zfp978,Zfp989,Gm16211,Zfp988,4933438K21Rik,Gm20707	ENSMUSG00000066000,ENSMUSG00000078496,ENSMUSG00000067919,ENSMUSG00000065999,ENSMUSG00000067916,ENSMUSG00000078495,ENSMUSG00000081405,ENSMUSG00000062518,ENSMUSG00000082779,ENSMUSG00000087207,ENSMUSG00000078497,ENSMUSG00000086147,ENSMUSG00000086130,ENSMUSG00000078498,ENSMUSG00000093617,ENSMUSG00000093594,ENSMUSG00000097168,ENSMUSG00000096958,ENSMUSG00000097122	splice_acceptor_variant,splice_donor_variant,coding_sequence_variant,5_prime_UTR_variant,3_prime_UTR_variant,intron_variant,non_coding_transcript_exon_variant
Pindel	4:156333858-156350560		Vmn2r125	ENSMUSG00000096042	splice_acceptor_variant,coding_sequence_variant,5_prime_UTR_variant,intron_variant
Pindel	4:156343290-156357522	deletion	Vmn2r125	ENSMUSG00000096042	stop_lost,coding_sequence_variant,5_prime_UTR_variant,3_prime_UTR_variant,intron_variant
Pindel	4:60662424-61439751	duplication	Mup14,Mup13,Mup15,Gm21286,Mup12,Mup-ps10,Mup-ps11,Mup-ps7,Mup-ps8,Mup-ps9,Mup22	ENSMUSG00000073830,ENSMUSG00000089873,ENSMUSG00000096674,ENSMUSG00000094948,ENSMUSG00000094793,ENSMUSG00000082173,ENSMUSG00000095978,ENSMUSG00000094743,ENSMUSG00000096891,ENSMUSG00000096652,ENSMUSG00000110439	transcript_amplification
Pindel	5:145631608-145862324		Cyp3a11	ENSMUSG00000056035	splice_donor_variant,coding_sequence_variant,3_prime_UTR_variant,intron_variant
Pindel	5:145702064-145862281		Cyp3a11	ENSMUSG00000056035	splice_donor_variant,coding_sequence_variant,3_prime_UTR_variant,intron_variant
Pindel	5:14952638-15007307		Gm10354	ENSMUSG00000072188	transcript_ablation
Pindel	5:14986071-15040183		Gm17019	ENSMUSG00000091897	transcript_amplification
Pindel	5:15007309-15508974	duplication	Gm17019,Gm43391,Gm21149	ENSMUSG00000091897,ENSMUSG00000106004,ENSMUSG00000099762	transcript_amplification
Pindel	5:15007312-15508977	deletion	Gm17019,Gm43391,Gm21149	ENSMUSG00000091897,ENSMUSG00000106004,ENSMUSG00000099762	transcript_ablation
Pindel	5:15040761-15549297	deletion	Gm21190,Gm21149	ENSMUSG00000106445,ENSMUSG00000099762	stop_lost,coding_sequence_variant,5_prime_UTR_variant,3_prime_UTR_variant,intron_variant
Pindel	5:15463309-15522207		Gm21847,Gm43391,Gm21149	ENSMUSG00000094230,ENSMUSG00000106004,ENSMUSG00000099762	splice_donor_variant,non_coding_transcript_exon_variant,intron_variant,splice_acceptor_variant,coding_sequence_variant,5_prime_UTR_variant,3_prime_UTR_variant
Pindel	5:26121754-27501771	duplication	4930584F24Rik,Speer4b,Gm7361,Gm16056,Gm16057,Dpp6,Gm29784,Gm18957,Gm43776,Gm43502,Gm42844	ENSMUSG00000029044,ENSMUSG00000048703,ENSMUSG00000059645,ENSMUSG00000080941,ENSMUSG00000081970,ENSMUSG00000061576,ENSMUSG00000104733,ENSMUSG00000105786,ENSMUSG00000105946,ENSMUSG00000106537,ENSMUSG00000105491	transcript_amplification
Pindel	6:18220585-18220695		Cftr	ENSMUSG00000041301	splice_acceptor_variant,coding_sequence_variant,intron_variant,NMD_transcript_variant
Pindel	6:52179268	C/-	5730596B20Rik	ENSMUSG00000056468	frameshift_variant
Pindel	7:24097894-24101445		Zfp180	ENSMUSG00000057101	splice_donor_variant,coding_sequence_variant,intron_variant,3_prime_UTR_variant,NMD_transcript_variant,non_coding_transcript_exon_variant
Pindel	7:24101568-24104403		Zfp180	ENSMUSG00000057101	splice_acceptor_variant,splice_donor_variant,coding_sequence_variant,intron_variant,3_prime_UTR_variant,NMD_transcript_variant
Pindel	8:26160857-26160869	AGCATCTGCTCGG/-	Thap1	ENSMUSG00000037214	frameshift_variant
Pindel	8:54681445-54681559		Wdr17	ENSMUSG00000039375	splice_acceptor_variant,non_coding_transcript_exon_variant,intron_variant,coding_sequence_variant
Pindel	8:85302773-85302873		Orc6	ENSMUSG00000031697	splice_acceptor_variant,coding_sequence_variant,intron_variant,5_prime_UTR_variant,NMD_transcript_variant
Pindel	9:103355190-103355204	CTGATTCTCAAGCAC/TA	Cdv3	ENSMUSG00000032803	frameshift_variant
Pindel	9:123873050-124257013		Ccr1,Ccr3,Ccr2,Ccr1l1,Ccr5	ENSMUSG00000025804,ENSMUSG00000035448,ENSMUSG00000049103,ENSMUSG00000064039,ENSMUSG00000079227	transcript_ablation
Pindel	9:123873053-124257109	deletion	Ccr1,Ccr3,Ccr2,Ccr1l1,Ccr5	ENSMUSG00000025804,ENSMUSG00000035448,ENSMUSG00000049103,ENSMUSG00000064039,ENSMUSG00000079227	transcript_ablation
Pindel	9:3003766	T/-	Gm11168	ENSMUSG00000096385	frameshift_variant
Pindel	9:3016717	T/-	Gm10720	ENSMUSG00000074564	frameshift_variant
Pindel	9:3025485-3025486	-/T	Gm10717	ENSMUSG00000095891	frameshift_variant
Pindel	9:3028641	C/-	Gm10717	ENSMUSG00000095891	frameshift_variant
Pindel	9:3030703-3030818		Gm10717	ENSMUSG00000095891	frameshift_variant
Pindel	9:3030802-3030919		Gm10717	ENSMUSG00000095891	splice_acceptor_variant,coding_sequence_variant,intron_variant,frameshift_variant
Pindel	GL456210.1:20627-167653		AC125149.1,AC125149.4,AC125149.2,AC125149.5	ENSMUSG00000079192,ENSMUSG00000094799,ENSMUSG00000079794,ENSMUSG00000095092	splice_acceptor_variant,splice_donor_variant,coding_sequence_variant,5_prime_UTR_variant,3_prime_UTR_variant,intron_variant
Pindel	GL456210.1:33958-163120		AC125149.3,AC125149.1,AC125149.4,AC125149.2,AC125149.5	ENSMUSG00000079800,ENSMUSG00000079192,ENSMUSG00000094799,ENSMUSG00000079794,ENSMUSG00000095092	splice_donor_variant,5_prime_UTR_variant,intron_variant,splice_acceptor_variant,coding_sequence_variant,3_prime_UTR_variant
Pindel	GL456210.1:34012-163066		AC125149.3,AC125149.1,AC125149.4,AC125149.2,AC125149.5	ENSMUSG00000079800,ENSMUSG00000079192,ENSMUSG00000094799,ENSMUSG00000079794,ENSMUSG00000095092	splice_donor_variant,5_prime_UTR_variant,intron_variant,splice_acceptor_variant,coding_sequence_variant,3_prime_UTR_variant
Pindel	GL456221.1:24738-82426		AC132444.1,AC132444.3,AC132444.5	ENSMUSG00000079222,ENSMUSG00000094874,ENSMUSG00000095500	splice_acceptor_variant,splice_donor_variant,coding_sequence_variant,5_prime_UTR_variant,intron_variant,3_prime_UTR_variant
Pindel	GL456221.1:36961-64957		AC132444.5	ENSMUSG00000095500	splice_acceptor_variant,splice_donor_variant,coding_sequence_variant,3_prime_UTR_variant,intron_variant
Samtools	1:191354614-191354618	AAGAA/-	Ppp2r5a	ENSMUSG00000026626	frameshift_variant
Samtools	13:107889579	C/CC	Zswim6	ENSMUSG00000032846	splice_acceptor_variant,non_coding_transcript_exon_variant
Samtools	15:98672500-98672501	TG/-	Rnd1	ENSMUSG00000054855	frameshift_variant
Samtools	17:23311107-23311109	CCC/CC	Vmn2r114	ENSMUSG00000091945	frameshift_variant
Samtools	17:23311191-23311195	AAAAA/AAAA	Vmn2r114	ENSMUSG00000091945	frameshift_variant
Samtools	2:131274223-131274224	-/AT	Pank2	ENSMUSG00000037514	frameshift_variant
Samtools	2:24762959-24762961	CCC/CCCC	Cacna1b	ENSMUSG00000004113	frameshift_variant
Samtools	2:48899605-48899606	-/TC	Acvr2a	ENSMUSG00000052155	frameshift_variant

## Sheet: Table S3
Supplementary Table 3. Primer sequences for primers designed in this study.
a Genotyping and mutation identification primers
Primer name	Primer sequence	Reverse primer name	Reverse primer sequence	Comments
Lowf_F	GAAGTGTAAGGGTGTGGGGG	Lowf_R	CTTGCCCGTCTGTCATCCC	Mutation can be identified by sequencing
Tkh_F	TCCCAGGCCTATGAAGATGC	Tkh_R	ACTAAGCAGGAACCACAGGC	Mutation can be identified by sequencing
Ttch_F	TGCCCCTGTCTCTAGTCTGG	Ttch_R	TCCACAGTCCCCTCTCTTGG	Mutation can be identified by sequencing
Rthm_F	CCTCCTTAGTGCTGGGGGAACAG	Rthm_mutR	ACTGAGTCCTTGTTGAATTCATTT	250bp in mutant allele
Rthm_F	CCTCCTTAGTGCTGGGGGAACAG	Rthm_wtR	AATGAGTGAGGAAGGACGGC	645bp in wildtype allele
Rhme_F	GAGGGTCAAAGGTTCGATCC	Rhme_mutR	CCATGGAAAGTACACATTCTTGG	350bp in mutant allele
Rhme_F	GAGGGTCAAAGGTTCGATCC	Rhme_wtR	CATATGTGCAGGCCCAAAGG	225bp in wildtype allele
Spdz_testF	ACTATCCCTCTAGCCCCACG	Spdz_testR	AGCTGGAGTGGTTATGAGCC	No band is obtained from mutant allele; 688bp band in wildtype allele
Spdz_controlF	GGTCTTGACGTATTGCAGGC	Spdz_controlR	CCAGTGTATGAAAACTATTATTTCAGC	Control primers (659bp band should be obtained from mutant and wildtype alleles)
Jigl_1F	ACTCTGCGCCCAAGGTAC	Jigl_1R	ACACCCAAAGAAAATACTAGGCA	No band is obtained from mutant allele. Primers used for testing parental ES cell line and P5 pups collected for SEM
Jigl_controlF	GTGAGACACCAAAGAATACCT	Jigl_controlR	CCCCATGCATTCACATACACT	Control primers (band should be obtained from mutant and wildtype alleles). Primers used for testing parental ES cell line and P5 pups collected for SEM
Jigl_2F	GGGTGTCCTATTCGTCCACC	Jigl_2R	GAGTATTTACCTGGCTCGTGG	No band is obtained from mutant allele. Primers used for screening colony
Muc13_F	AGCACACACAGCAGACTTGG	Muc13_R	CTACACACACACAGAGGGGG	Mutation can be identified by sequencing
Kmt2d_F	ACAGATGTGACAGGACAGGC	Kmt2d_R	CGAAGAGTCACCCATGTCCC	Mutation can be identified by sequencing
b Splicing primers
Espin_1F	CCACAGGCTACCTCTCTTGC
Espin_2F	TGCCTATCCACTACGCTGC
Espin_5F	CGACCTGGCAGAGTTCAATG
Espin_6F2	CAATGACCTTTGACCTGGGC
Espin_6R	CAAGACTCGGTGTTCCAAGC
Espin_7F	AGACCAAGAACAAGCTTCGC
Espin_7R	AAGCTTGGTGGTGGTGGT
Espin_9F	CAAACAGCGCTCGTTCAGTA
Espin_10F	GTTCCTCGTCTTCTACTGGC
Espin_10R2	TTTGGAGTCCGCTGAGCAG
Espin_13R	GTGACACCAGAGGCTGCG
Espin_14R	CTCCTCCTCCAGCTTCTTCC
Espin_16R	CCCTCTGTATTTCCTCCAGC
Espin_12-13R	CTGCGGTGACTCAGGCTG
Espin_30446R	ccgggagaagcagtaggg
Espin_12-13F	CTCCCAGCCTGAGTCACC
Espin_30446F	ccctactgcttctcccgg
a Primers used for genotyping spontaneous alleles. b Primers used to examine Espn mRNA splicing in mice carrying the spdz allele.

## Sheet: Table S4
Supplementary Table 4. ES cell variant counts and confirmation.
a		SAMtools	Dindel	Pindel	Breakdancer
JM8.F6	Initial calls	23224	27562	316467	1261
	Not in wildtypes	14651	22982	2054	1261
	Not in other ES cells	8611	20094	963	1253
	High quality variants	1105	842	277	47
	High impact variants	3	9	25	26
LOWF12.1c	Initial calls	8466	10245	740	181
	Not in wildtypes	5355	8357	546	181
	Not in other ES cells	3772	7241	284	181
	High quality variants	938	308	63	5
	High impact variants	23	12	13	3
LOWF68.2b	Initial calls	8112	9028	685	153
	Not in wildtypes	5271	7423	507	153
	Not in other ES cells	3801	6353	261	153
	High quality variants	990	329	66	5
	High impact variants	32	21	9	3
JM8.N4	Initial calls	21903	26427	286051	1197
	Not in wildtypes	13858	21907	1829	1197
	Not in other ES cells	7763	19076	759	1190
	High quality variants	955	801	203	49
	High impact variants	7	12	14	31
MATH38.1f	Initial calls	21356	10811	2298	3568
	Not in wildtypes	12922	9413	1862	3568
	Not in other ES cells	8947	8571	973	3562
	High quality variants	1226	286	266	19
	High impact variants	10	3		10
MATH38.1g	Initial calls	22260	16499	2289	3291
	Not in wildtypes	14094	13994	1850	3291
	Not in other ES cells	8575	12563	889	3285
	High quality variants	1079	481	279	23
	High impact variants	7	10	40	16
b
Predicted mutation	ES cells and mice	Caller	Confirmed	Primer F	Primer R
1:71642993A>C	JM8.F6 and MCBX mice	SAMtools	Yes; the ES cell and one of the mice are heterozygous for this variant, the other mouse is a homozygote	CAGCATTCAGGAAGCAGAGG	TTACCAACCGCAGACTCACC
11:3188470AT>A	JM8.F6 and MCBX mice	Dindel	There is a homozygous variant present in ES cell and both mice but it is ATCTT>AAAA	TAGGCTGTGTAGGAGGGTGG	GTGTAGCGTTCATTCCAGTGC
7:13803939T>TTA	JM8.F6 and MCBX mice	Dindel	No	GGTTCCTCCCTTCTGCTTCC	GACACTCCACTTCTCCCTGC
9:24542077CA>C	JM8.F6 and MCBX mice	Dindel	No	CCAGAGTGAAGAGGCAGGC	CCTCTGAGTTGTTAGCCAGGG
5:15033229TCTAA>T	JM8.F6 and MCBX mice	Dindel	No	TACAGCCTTTGGTTCCCTGC	CAAGGCTTCATGAGTGTGGC
5:137300304A>C	JM8.F6 and MCBX mice	SAMtools	No	GTAACCTCCCAGCCAAGACC	CTTCTGTGGGTGTGAGAGGC
7:42613972G>A	JM8.F6 and MCBX mice	SAMtools	No	TGTGGATAGGCTTTATTACACTGC	TGCAGGCACGAAAGAAGTCC
7:44998640T>G	JM8.F6 and MCBX mice	SAMtools	No	GTTTTCTGCAAGGGTGAGGC	CTTCCACGGGATCCTGAACC
15:78760942A>C	JM8.F6 and MCBX mice	SAMtools	No	CATAGCCCCTCTCATCCACC	AAGTCCAGGCTTCAGTGACG
10:120928031C>A	JM8.F6 and MCBX mice	SAMtools	No	ACATAACCGGGTCAAACATATTTCG	GGCCAAAACCACCTTCTTCC
11:51651118C>CG	JM8.F6 and MCBX mice	Dindel	Failed	AAAACCCGGCCTGACTCACC	GAGACCTGACCAACCCATCC
16:97850976TG>T	JM8.N4 and MATH mice	Pindel	No	CATGGGAGGATTCTGACGGG	CTGGGAAAAGGGTGGACAGG
1:88232257GCC>G	JM8.N4 and MATH mice	Dindel	No	GTAGCTCCTCGATTCCCTGC	ACGCACCACTACAGATCACC
2:41988800C>T	JM8.N4 and MATH mice	SAMtools	No	CTTCTTCTCAAACTCGCCCG	CAGTCAGAGGGTGGATTGGG
2:50911333G>T	JM8.N4 and MATH mice	SAMtools	No	TGGAGTGTGTGTGGAAACGG	AGTGTTTCATGTTGGCTGTCC
2:164997480A>C	JM8.N4 and MATH mice	SAMtools	No	AGTTTTGCTCAACATGCCCG	TCGCCACCTTTATTGCAACG
1:88248839G>T	JM8.N4 and MATH mice	SAMtools	No	GTGTCTGTGTGAGTCCAGGG	TGTGTGGTAGTCTGCATTGGG
12:88130930C>T	JM8.N4 and MATH mice	SAMtools	No	TGTCCCCTATGTTTCCACGC	TCAAAACAGATCTGCGCTTCC
7:13403237G>T	JM8.N4 and MATH mice	SAMtools	No	AACCTGAGAACTTGGCTGGG	TGGACACCAATCATCCCTGC
7:38430035C>CT	JM8.N4 and MATH mice	Pindel	Failed	CATGGCATTGACAGCTCAGC	GCAGAAACAGAGCAGTCACC
2:41988731G>A	JM8.N4 and MATH mice	SAMtools	Failed	GTTTTCTGCAAGGGTGAGGC	CTTCCACGGGATCCTGAACC
a This table shows the variant counts from each caller for individual mice and their ancestral ES cells, and the filtering steps undertaken. The process is similar to that described for Additional File 2: Table S1, but here instead of filtering by variants found in other mouse lines, we eliminated variants found in other ES cells. The quality filter steps are defined in Additional File 2: Table S…

## Sheet: Table S5
Supplementary Table 5. Markers used for genome scans and fine mapping.
Chr1	Chr2	Chr3	Chr4	Chr5	Chr6	Chr7	Chr8	Chr9	Chr10	Chr11	Chr12	Chr13	Chr14	Chr15	Chr16	Chr17	Chr18	Chr19
D1mit159	D2MIT128	D3mit19	D4mit133	D5Jcs313	D6Mit104	D7Mit31	D8Mit124	D9mit12	D10Mit106	D11mit140	D12Mit106	D13Mit151	D14MIT152	D15mit175	D16Mit12	D17Mit113	D18Mit120	D19mit13
D1mit173	D2MIT156	D3mit199	D4Mit15	D5Mit13	D6Mit150	D7Mit340	D8Mit280	D9mit18	D10Mit12	D11mit229	D12Mit158	D13Mit210	D14MIT225	D15mit209	D16Mit152	D17mit123	D18mit184	D19mit137
D1mit209	D2mit200	D3mit203	D4Mit166	D5Mit157	D6mit159	D7Mit350	D8Mit292	D9mit212	D10Mit168	D11mit270	D12Nds2	D13Mit88	D14MIT234	D15mit245	D16mit165	D17Mit125	D18mit222	D19Mit16
D1MIT353	D2mit241	D3MIT258	D4Mit172	D5Mit277	D6MIT254	D7Mit66	D8Mit45	D9mit214	D10Mit188	D11mit301		D13Mit9	D14Mit266		D16Mit4	D17mit160	D18Mit35
D1mit380	D2Mit369	D3mit321	D4Mit203	D5Mit292	D6mit268	D7Mit81		D9Mit224	D10Mit189	D11mit62			D14Mit99		D16mit63	D17MIT218	D18mit48
D1mit415	D2mit493	D3mit339	D4Mit284	D5Mit345	D6mit29			D9mit269	D10Mit194	D11mit71					D16mit86	D17mit28	D18Mit7
D1mit429	D2mit94		D4Mit33	D5Mit346	D6mit366			D9mit300	D10Mit206	D11mit99					rs4164761		rs3707088
D1Mit445			D4Mit71	D5Mit391	D6mit59			D9mit305	D10Mit212						rs4165069		rs3681210
D1mit495			rs31956009		D6mit93			D9mit346	D10Mit213						rs4165081		rs29822437
			rs32715396					D9mit355	D10Mit214						rs4165103		rs30259125
			rs32728225					D9mit50	D10Mit247						rs4165193		rs3682219
			rs31870527						D10mit271						rs4165279		rs30164494
			rs32830963						D10Mit3						rs4165287		rs3715746
			rs31795576						D10mit42						rs4165440		rs29630896
			rs32489175						D10mit68						rs4166223		rs3720827
			rs32928505						D10Mit80						rs4167316
			rs32333709						rs6314360
			rs32553370						rs3725109
			rs32259888						rs29334568
			rs31898627						rs29340940
			rs32901419						rs29346321
			rs33891699						rs29334604
									rs224139634
									rs29314730
									rs29375570
									rs29337727

## Sheet: Table S6
Supplementary Table 6. Sequence processing and filtering details.
a
Step	Software	Reference
Fastq quality checks (Spdz only)	Trimmomatic v0.36	Bolger et al, 201461
Fastq trimming (Spdz only)	FastQC v0.11.5	Andrews et al, 201060
Mapping to reference sequence	bwa v0.5.10, v0.7.17	Li et al, 200959
Mapping to reference sequence (Spdz only)	hisat2 v2.1	Kim et al, 201562
Local realignment around insertions and deletions	GATK v2.7, v3.8	McKenna et al, 201064
Mark Duplicates, Collect Multiple Metrics	Picard v1.72, v1.86, v2.10, v2.18	Broad Institute65
Sam/bam file handling, incl. index, fixmate	Samtools v0.1.18, v1.5, v1.8	Li et al, 200959
SNV calling	Samtools v0.1.18, v1.5, v1.8	Li et al, 200959
Small indel calling	Dindel v1.01	Albers et al, 201167
Large indel calling	Pindel v0.2.5b9	Ye et al, 200969
Structural variant calling	Breakdancer v1.1, v1.3.6	Chen et al, 200968
Variant annotation	Ensembl Variant Effect Predictor (VEP) v75	McLaren et al, 201670
b
Caller	Minimum read depth	Other score	Filter minimum	Impact filter
Samtools	10	Mapping quality	45	VEP prediction of high impact
Dindel	10	Filter	PASS	VEP prediction of high impact
Pindel	20	Filter	PASS	VEP prediction of high impact
BreakDancer	20	Score	50	Breakpoints cover one or more genes or suggest interchromosomal rearrangements
c
Sample	ENA Accession number
MDLY mouse 1	ERS383294
MDLY mouse 2	ERS383295
MEWY mouse 1	ERS383296
MEWY mouse 2	ERS383297
MFFD mouse 1	ERS383298
MFFD mouse 2	ERS383299
MCBX mouse 1	ERS383300
MCBX mouse 2	ERS383301
MEBJ mouse 1	ERS383302
MEBJ mouse 2	ERS383303
MEEK mouse 1	ERS383304
MEEK mouse 2	ERS383305
MAKN mouse 1	ERS039389
MAKN mouse 2	ERS039388
MATH mouse 1	ERS039394
MATH mouse 2	ERS039395
MBVF mouse 1	ERS041154
MBVF mouse 2	ERS041155
MHER mouse 1	ERS6599514
MHER mouse 2	ERS6599515
JM8.F6	ERS040145
JM8.N4	ERS040146
JM8.N19	ERS040147
a Software used for processing and aligning reads, and calling and annotating variants. b Thresholds chosen for the variant quality filtering carried out for the MBVF line and ES cell whole exome sequencing. c ENA accession numbers for individual samples.
