# Supplementary material for: Identification and characterisation of spontaneous mutations causing deafness from a targeted knockout programme
Source: BMC Biol. 2022 Mar 17;20:67. doi: 10.1186/s12915-022-01257-8 (PMC8928630; doi:10.1186/s12915-022-01257-8)
Supplement: Supplementary file 3 — Additional file 3. [file 12915_2022_1257_MOESM3_ESM.xlsx]

## Sheet: ABR data Fig 1
	Wildtype (Normal ABR Thresholds)															Mutant (Normal ABR Thresholds)															Wildtype (Abnormal ABR Thresholds)															Mutant (Abnormal ABR Thresholds)
	MAKN	MAKN	MAKN	MAKN	MAKN	MAKN	MAKN	MAKN	MAKN	MAKN	MAKN	MAKN	MAKN	MAKN		MAKN	MAKN	MAKN	MAKN	MAKN	MAKN	MAKN	MAKN	MAKN	MAKN	MAKN	MAKN	MAKN	MAKN		MAKN	MAKN	MAKN	MAKN	MAKN	MAKN	MAKN	MAKN	MAKN	MAKN	MAKN	MAKN	MAKN	MAKN		MAKN	MAKN	MAKN	MAKN
	MAKN20.2b															MAKN20.4c	MAKN21.1b	MAKN21.1c	MAKN21.4f	MAKN21.4g	MAKN32.1d																									MAKN27.2d	MAKN31.1b	MAKN31.1d
	+/+															Mms22l/+	Mms22l/+	Mms22l/+	Mms22l/+	Mms22l/+	Mms22l/+																									Mms22l/+	Mms22l/+	Mms22l/+
Click	20														Click	25	25	20	25	20	15									Click															Click	95	95	95
6kHz	30														6kHz	35	40	35	35	40	35									6kHz															6kHz	95	95	95
12kHz	15														12kHz	15	15	15	10	10	10									12kHz															12kHz	95	95	95
18kHz	15														18kHz	20	10	20	20	20	10									18kHz															18kHz	95	95	95
24kHz	30														24kHz	30	30	25	25	30	30									24kHz															24kHz	95	95	95
30kHz	35														30kHz	35	35	30	25	35	40									30kHz															30kHz	95	95	95
	MCBX	MCBX	MCBX	MCBX	MCBX	MCBX	MCBX	MCBX	MCBX	MCBX	MCBX	MCBX	MCBX	MCBX		MCBX	MCBX	MCBX	MCBX	MCBX	MCBX	MCBX	MCBX	MCBX	MCBX	MCBX	MCBX	MCBX	MCBX		MCBX	MCBX	MCBX	MCBX	MCBX	MCBX	MCBX	MCBX	MCBX	MCBX	MCBX	MCBX	MCBX	MCBX		MCBX	MCBX	MCBX	MCBX
	MCBX12.2b															MCBX16.1b	MCBX16.2c	MCBX16.2e	MCBX23.1b	MCBX24.2a	MCBX25.1a	MCBX25.1b	MCBX25.1c																							MCBX16.1e	MCBX16.1f	MCBX16.2d	MCBX16.2f
	+/+															2310007B03Rik/2310007B03Rik	2310007B03Rik/2310007B03Rik	2310007B03Rik/2310007B03Rik	2310007B03Rik/2310007B03Rik	2310007B03Rik/2310007B03Rik	2310007B03Rik/2310007B03Rik	2310007B03Rik/2310007B03Rik	2310007B03Rik/2310007B03Rik																							2310007B03Rik/2310007B03Rik	2310007B03Rik/2310007B03Rik	2310007B03Rik/2310007B03Rik	2310007B03Rik/2310007B03Rik
Click	20														Click	25	20	25	25	25	25	25	25							Click															Click	60	60	50	55
6kHz	25														6kHz	35	40	30	25	30	30	35	45							6kHz															6kHz	90	85	90	95
12kHz	15														12kHz	15	20	10	10	15	15	20	25							12kHz															12kHz	70	70	75	80
18kHz	20														18kHz	20	20	15	20	15	20	25	25							18kHz															18kHz	65	65	70	70
24kHz	25														24kHz	25	35	25	30	20	25	35	30							24kHz															24kHz	75	60	75	70
30kHz	30														30kHz	35	40	60	40	30	55	40	40							30kHz															30kHz	70	60	55	70
	MEBJ	MEBJ	MEBJ	MEBJ	MEBJ	MEBJ	MEBJ	MEBJ	MEBJ	MEBJ	MEBJ	MEBJ	MEBJ	MEBJ		MEBJ	MEBJ	MEBJ	MEBJ	MEBJ	MEBJ	MEBJ	MEBJ	MEBJ	MEBJ	MEBJ	MEBJ	MEBJ	MEBJ		MEBJ	MEBJ	MEBJ	MEBJ	MEBJ	MEBJ	MEBJ	MEBJ	MEBJ	MEBJ	MEBJ	MEBJ	MEBJ	MEBJ		MEBJ	MEBJ	MEBJ	MEBJ
																MEBJ28.1b	MEBJ29.1b	MEBJ26.1a	MEBJ36.1e																											MEBJ28.1a	MEBJ36.1c
																Rasal2/Rasal2	Rasal2/Rasal2	Rasal2/Rasal2	Rasal2/Rasal2																											Rasal2/Rasal2	Rasal2/Rasal2
Click															Click	30	30	25	30											Click															Click	75	70
6kHz															6kHz	45	40	40	40											6kHz															6kHz	65	80
12kHz															12kHz	30	25	20	30											12kHz															12kHz	95	95
18kHz															18kHz	30	25	25	25											18kHz															18kHz	95	95
24kHz															24kHz	30	35	30	35											24kHz															24kHz	95	95
30kHz															30kHz	45	35	35	35											30kHz															30kHz	95	95
	MDLY	MDLY	MDLY	MDLY	MDLY	MDLY	MDLY	MDLY	MDLY	MDLY	MDLY	MDLY	MDLY	MDLY		MDLY	MDLY	MDLY	MDLY	MDLY	MDLY	MDLY	MDLY	MDLY	MDLY	MDLY	MDLY	MDLY	MDLY		MDLY	MDLY	MDLY	MDLY	MDLY	MDLY	MDLY	MDLY	MDLY	MDLY	MDLY	MDLY	MDLY	MDLY		MDLY	MDLY	MDLY	MDLY
	MDLY21.1c	MDLY31.2a	MDLY31.2b	MDLY38.1a	MDLY38.1d	MDLY37.1d	MDLY37.1f	MDLY38.2a	MDLY38.2c	MDLY25.1e						MDLY17.3a	MDLY17.3c	MDLY27.1a	MDLY27.1b
	+/+	+/+	+/+	+/+	+/+	+/+	+/+	+/+	+/+	+/+						Arpc3/+	Arpc3/+	Arpc3/+	Arpc3/+
Click	25	20	20	25	25	20	25	20	20	25					Click	30	20	20	25											Click															Click
6kHz	35	25	20	35	30	25	30	25	25	30					6kHz	35	25	25	25											6kHz															6kHz
12kHz	30	10	10	15	15	10	15	20	15	25					12kHz	10	15	20	15											12kHz															12kHz
18kHz	10	15	25	20	15	15	20	20	15	30					18kHz	20	15	15	15											18kHz															18kHz
24kHz	30	20	25	25	30	20	25	15	20	45					24kHz	30	20	25	20											24kHz															24kHz
30kHz	45	35	35	30	40	25	40	25	30	70					30kHz	40	30	35	35											30kHz															30kHz
	MEWY	MEWY	MEWY	MEWY	MEWY	MEWY	MEWY	MEWY	MEWY	MEWY	MEWY	MEWY	MEWY	MEWY		MEWY	MEWY	MEWY	MEWY	MEWY	MEWY	MEWY	MEWY	MEWY	MEWY	MEWY	MEWY	MEWY	MEWY		MEWY	MEWY	MEWY	MEWY	MEWY	MEWY	MEWY	MEWY	MEWY	MEWY	MEWY	MEWY	MEWY	MEWY		MEWY	MEWY	MEWY	MEWY
																MEWY14.1a	MEWY15.1c	MEWY16.1c	MEWY15.2b
																Ccdc122/Ccdc122	Ccdc122/Ccdc122	Ccdc122/Ccdc122	Ccdc122/Ccdc122
Click															Click	25	25	25	25											Click															Click
6kHz															6kHz	40	30	25	35											6kHz															6kHz
12kHz															12kHz	25	20	10	20											12kHz															12kHz
18kHz															18kHz	25	20	10	20											18kHz															18kHz
24kHz															24kHz	25	25	20	35											24kHz															24kHz
30kHz															30kHz	40	35	25	40											30kHz															30kHz
	MFFD	MFFD	MFFD	MFFD	MFFD	MFFD	MFFD	MFFD	MFFD	MFFD	MFFD	MFFD	MFFD	MFFD		MFFD	MFFD	MFFD	MFFD	MFFD	MFFD	MFFD	MFFD	MFFD	MFFD	MFFD	MFFD	MFFD	MFFD		MFFD	MFFD	MFFD	MFFD	MFFD	MFFD	MFFD	MFFD	MFFD	MFFD	MFFD	MFFD	MFFD	MFFD		MFFD	MFFD	MFFD	MFFD
																MFFD32.1g	MFFD32.1h	MFFD32.1i	MFFD33.1b	MFFD33.1c																										MFFD32.1f
																Isg20/Isg20	Isg20/Isg20	Isg20/Isg20	Isg20/Isg20	Isg20/Isg20																										Isg20/Isg20
Click															Click	20	25	25	20	20										Click															Click	95
6kHz															6kHz	30	35	30	35	30										6kHz															6kHz	95
12kHz															12kHz	10	15	15	10	25										12kHz															12kHz	95
18kHz															18kHz	15	15	20	15	10										18kHz															18kHz	95
24kHz															24kHz	25	25	25	25	25										24kHz															24kHz	95
30kHz															30kHz	35	35	35	30	35										30kHz															30kHz	95
	MEEK	MEEK	MEEK	MEEK	MEEK	MEEK	MEEK	MEEK	MEEK	MEEK	MEEK	MEEK	MEEK	MEEK		MEEK	MEEK	MEEK	MEEK	MEEK	MEEK	MEEK	MEEK	MEEK	MEEK	MEEK	MEEK	MEEK	MEEK		MEEK	MEEK	MEEK	MEEK	MEEK	MEEK	MEEK	MEEK	MEEK	MEEK	MEEK	MEEK	MEEK	MEEK		MEEK	MEEK	MEEK	MEEK
																MEEK15.3a	MEEK15.3b	MEEK15.3c	MEEK21.1b	MEEK21.2b																										MEEK21.1a
																Rhox13/Y	Rhox13/Y	Rhox13/Y	Rhox13/Y	Rhox13/Y																										Rhox13/Y
Click															Click	30	25	30	25	25										Click															Click	60
6kHz															6kHz	30	25	30	30	35										6kHz															6kHz	50
12kHz															12kHz	30	15	20	20	20										12kHz															12kHz	90
18kHz															18kHz	30	20	25	20	20										18kHz															18kHz	95
24kHz															24kHz	25	30	30	30	30										24kHz															24kHz	95
30kHz															30kHz	65	55	45	30	50										30kHz															30kHz	95
	MCND	MCND	MCND	MCND	MCND	MCND	MCND	MCND	MCND	MCND	MCND	MCND	MCND	MCND		MCND	MCND	MCND	MCND	MCND	MCND	MCND	MCND	MCND	MCND	MCND	MCND	MCND	MCND		MCND	MCND	MCND	MCND	MCND	MCND	MCND	MCND	MCND	MCND	MCND	MCND	MCND	MCND		MCND	MCND	MCND	MCND
	MCND45.2a	MCND47.2a	MCND47.2b	MCND47.2c												MCND49.1c	MCND51.3h	MCND51.4e	MCND58.2c	MCND58.2d																										MCND51.3f	MCND49.3a	MCND51.4c	MCND58.2a
	Aff3/+	Aff3/+	Aff3/+	Aff3/+												Aff3/Aff3	Aff3/Aff3	Aff3/Aff3	Aff3/Aff3	Aff3/Aff3																										Aff3/Aff3	Aff3/Aff3	Aff3/Aff3	Aff3/Aff3
Click	25	25	25	20											Click	30	35	25	30	25										Click															Click	40	30	40	35
6kHz	35	30	30	40											6kHz	45	50	35	40	30										6kHz															6kHz	35	35	45	50
12kHz	15	5	15	20											12kHz	25	30	20	25	20										12kHz															12kHz	20	25	25	35
18kHz	15	15	20	20											18kHz	25	30	20	25	20										18kHz															18kHz	35	30	35	35
24kHz	30	35	30	25											24kHz	35	35	30	30	35										24kHz															24kHz	95	85	90	85
30kHz	45	35	45	35											30kHz	45	45	30	30	45										30kHz															30kHz	95	95	90	95
	MBVF	MBVF	MBVF	MBVF	MBVF	MBVF	MBVF	MBVF	MBVF	MBVF	MBVF	MBVF	MBVF	MBVF		MBVF	MBVF	MBVF	MBVF	MBVF	MBVF	MBVF	MBVF	MBVF	MBVF	MBVF	MBVF	MBVF	MBVF		MBVF	MBVF	MBVF	MBVF	MBVF	MBVF	MBVF	MBVF	MBVF	MBVF	MBVF	MBVF	MBVF	MBVF		MBVF	MBVF	MBVF	MBVF
	MBVF18.1a	MBVF18.1b	MBVF19.1a	MBVF20.1c	MBVF24.1e	MBVF24.1f	MBVF24.1i									MBVF18.2c	MBVF18.2d	MBVF19.1d	MBVF31.1c												MBVF19.1f															MBVF16.1c	MBVF16.1e	MBVF19.1g	MBVF19.2d
	+/+	+/+	+/+	+/+	+/+	+/+	+/+									Dusp3/Dusp3	Dusp3/Dusp3	Dusp3/Dusp3	Dusp3/Dusp3												+/+															Dusp3/Dusp3	Dusp3/Dusp3	Dusp3/Dusp3	Dusp3/Dusp3
Click	20	20	20	25	30	25	25								Click	20	25	30	30											Click	25														Click	40	70	25	60
6kHz	40	35	35	35	40	45	35								6kHz	40	30	45	45											6kHz	40														6kHz	50	65	25	80
12kHz	15	20	25	15	15	15	10								12kHz	15	15	25	25											12kHz	15														12kHz	55	60	25	45
18kHz	20	30	30	20	30	25	20								18kHz	30	30	25	25											18kHz	25														18kHz	45	60	30	50
24kHz	25	25	35	20	30	35	25								24kHz	25	25	30	35											24kHz	70														24kHz	45	60	70	55
30kHz	30	35	35	30	40	35	35								30kHz	30	35	45	35											30kHz	85														30kHz	50	70	85	60
	METD	METD	METD	METD	METD	METD	METD	METD	METD	METD	METD	METD	METD	METD		METD	METD	METD	METD	METD	METD	METD	METD	METD	METD	METD	METD	METD	METD		METD	METD	METD	METD	METD	METD	METD	METD	METD	METD	METD	METD	METD	METD		METD	METD	METD	METD
																METD24.3f	METD24.3i	METD23.3c	METD23.3h	METD24.4b	METD24.4c	METD32.1b																								METD32.1c
																Pdzd3/Pdzd3	Pdzd3/Pdzd3	Pdzd3/Pdzd3	Pdzd3/Pdzd3	Pdzd3/Pdzd3	Pdzd3/Pdzd3	Pdzd3/Pdzd3																								Pdzd3/Pdzd3
Click															Click	25	25	25	25	20	25	25								Click															Click	25
6kHz															6kHz	45	35	30	40	25	30	30								6kHz															6kHz	70
12kHz															12kHz	25	20	20	20	5	15	5								12kHz															12kHz	65
18kHz															18kHz	25	25	20	30	15	20	15								18kHz															18kHz	45
24kHz															24kHz	25	30	35	25	25	25	25								24kHz															24kHz	40
30kHz															30kHz	45	50	45	40	40	30	45								30kHz															30kHz	50
	MCTP	MCTP	MCTP	MCTP	MCTP	MCTP	MCTP	MCTP	MCTP	MCTP	MCTP	MCTP	MCTP	MCTP		MCTP	MCTP	MCTP	MCTP	MCTP	MCTP	MCTP	MCTP	MCTP	MCTP	MCTP	MCTP	MCTP	MCTP		MCTP	MCTP	MCTP	MCTP	MCTP	MCTP	MCTP	MCTP	MCTP	MCTP	MCTP	MCTP	MCTP	MCTP		MCTP	MCTP	MCTP	MCTP
	MCTP28.2i															MCTP21.1b	MCTP21.1c	MCTP24.2c	MCTP30.2a	MCTP34.1a	MCTP34.1b										MCTP29.1d															MCTP30.2b	MCTP29.1a	MCTP29.1b	MCTP29.1c
	+/+															Ptpn2/+	Ptpn2/+	Ptpn2/+	Ptpn2/+	Ptpn2/+	Ptpn2/+										+/+															Ptpn2/+	Ptpn2/+	Ptpn2/+	Ptpn2/+
Click	25														Click	20	20	25	20	25	25									Click	55														Click	50	45	45	55
6kHz	35														6kHz	25	25	30	35	30	25									6kHz	90														6kHz	75	85	85	90
12kHz	15														12kHz	15	15	15	25	10	10									12kHz	70														12kHz	65	70	70	80
18kHz	25														18kHz	25	20	25	20	25	20									18kHz	65														18kHz	55	35	70	75
24kHz	20														24kHz	25	25	30	25	25	25									24kHz	55														24kHz	55	40	45	70
30kHz	35														30kHz	30	35	35	40	30	40									30kHz	45														30kHz	45	50	50	55
	MDEU	MDEU	MDEU	MDEU	MDEU	MDEU	MDEU	MDEU	MDEU	MDEU	MDEU	MDEU	MDEU	MDEU		MDEU	MDEU	MDEU	MDEU	MDEU	MDEU	MDEU	MDEU	MDEU	MDEU	MDEU	MDEU	MDEU	MDEU		MDEU	MDEU	MDEU	MDEU	MDEU	MDEU	MDEU	MDEU	MDEU	MDEU	MDEU	MDEU	MDEU	MDEU		MDEU	MDEU	MDEU	MDEU
																MDEU15.1c	MDEU15.1d	MDEU15.1f	MDEU17.1c	MDEU19.1d																										MDEU19.1e	MDEU19.1f
																Tnfaip1/Tnfaip1	Tnfaip1/Tnfaip1	Tnfaip1/Tnfaip1	Tnfaip1/Tnfaip1	Tnfaip1/Tnfaip1																										Tnfaip1/Tnfaip1	Tnfaip1/Tnfaip1
Click															Click	20	25	25	20	20										Click															Click	65	50
6kHz															6kHz	30	30	30	40	40										6kHz															6kHz	80	90
12kHz															12kHz	10	10	10	20	25										12kHz															12kHz	75	75
18kHz															18kHz	20	20	20	20	20										18kHz															18kHz	75	55
24kHz															24kHz	35	25	30	25	25										24kHz															24kHz	60	45
30kHz															30kHz	45	40	40	35	40										30kHz															30kHz	65	55
	MCFC	MCFC	MCFC	MCFC	MCFC	MCFC	MCFC	MCFC	MCFC	MCFC	MCFC	MCFC	MCFC	MCFC		MCFC	MCFC	MCFC	MCFC	MCFC	MCFC	MCFC	MCFC	MCFC	MCFC	MCFC	MCFC	MCFC	MCFC		MCFC	MCFC	MCFC	MCFC	MCFC	MCFC	MCFC	MCFC	MCFC	MCFC	MCFC	MCFC	MCFC	MCFC		MCFC	MCFC	MCFC	MCFC
	MCFC17.1b	MCFC17.1d	MCFC22.2a													MCFC12.1a	MCFC12.1b	MCFC12.1d	MCFC12.1f												MCFC30.3a	MCFC30.1c	MCFC30.3b
	+/+	+/+	+/+													Tpi1/+	Tpi1/+	Tpi1/+	Tpi1/+												+/+	+/+	+/+
Click	20	20	20												Click	25	20	20	25											Click	35	25	30												Click
6kHz	30	35	30												6kHz	40	45	30	45											6kHz	60	35	45												6kHz
12kHz	5	15	10												12kHz	20	20	10	25											12kHz	30	20	20												12kHz
18kHz	10	15	15												18kHz	25	20	20	25											18kHz	40	25	25												18kHz
24kHz	20	25	25												24kHz	25	25	20	30											24kHz	70	70	80												24kHz
30kHz	30	35	30												30kHz	40	30	30	45											30kHz	95	85	95												30kHz
	MATH	MATH	MATH	MATH	MATH	MATH	MATH	MATH	MATH	MATH	MATH	MATH	MATH	MATH		MATH	MATH	MATH	MATH	MATH	MATH	MATH	MATH	MATH	MATH	MATH	MATH	MATH	MATH		MATH	MATH	MATH	MATH	MATH	MATH	MATH	MATH	MATH	MATH	MATH	MATH	MATH	MATH		MATH	MATH	MATH	MATH
																MATH38.1e	MATH47.1a	MATH47.1b	MATH47.1c	MATH47.1d	MATH47.1e	MATH47.1f	MATH47.1g																							MATH38.1d	MATH38.1f	MATH38.1g
																Traf3ip3/Traf3ip3	Traf3ip3/Traf3ip3	Traf3ip3/Traf3ip3	Traf3ip3/Traf3ip3	Traf3ip3/Traf3ip3	Traf3ip3/Traf3ip3	Traf3ip3/Traf3ip3	Traf3ip3/Traf3ip3																							Traf3ip3/Traf3ip3	Traf3ip3/Traf3ip3	Traf3ip3/Traf3ip3
Click															Click	25	25	20	25	20	25	20	20							Click															Click	50	45	45
6kHz															6kHz	30	30	35	35	25	25	25	25							6kHz															6kHz	75	75	70
12kHz															12kHz	15	15	20	15	15	15	20	15							12kHz															12kHz	65	70	75
18kHz															18kHz	20	15	20	25	15	15	15	10							18kHz															18kHz	55	70	50
24kHz															24kHz	30	25	25	35	25	25	25	20							24kHz															24kHz	50	55	45
30kHz															30kHz	35	30	45	40	35	35	40	30							30kHz															30kHz	45	60	45
	MFYJ	MFYJ	MFYJ	MFYJ	MFYJ	MFYJ	MFYJ	MFYJ	MFYJ	MFYJ	MFYJ	MFYJ	MFYJ	MFYJ		MFYJ	MFYJ	MFYJ	MFYJ	MFYJ	MFYJ	MFYJ	MFYJ	MFYJ	MFYJ	MFYJ	MFYJ	MFYJ	MFYJ		MFYJ	MFYJ	MFYJ	MFYJ	MFYJ	MFYJ	MFYJ	MFYJ	MFYJ	MFYJ	MFYJ	MFYJ	MFYJ	MFYJ		MFYJ	MFYJ	MFYJ	MFYJ
																MFYJ39.1a	MFYJ39.1b	MFYJ39.1c																												MFYJ35.3b	MFYJ35.3c	MFYJ35.3d	MFYJ35.3e
																Wdtc1/Wdtc1	Wdtc1/Wdtc1	Wdtc1/Wdtc1																												Wdtc1/Wdtc1	Wdtc1/Wdtc1	Wdtc1/Wdtc1	Wdtc1/Wdtc1
Click															Click	20	30	25												Click															Click	35	40	45	40
6kHz															6kHz	25	35	35												6kHz															6kHz	30	40	40	45
12kHz															12kHz	10	20	20												12kHz															12kHz	25	35	35	25
18kHz															18kHz	20	20	15												18kHz															18kHz	45	80	60	60
24kHz															24kHz	30	35	20												24kHz															24kHz	95	95	95	95
30kHz															30kHz	35	40	40												30kHz															30kHz	95	95	95	95
	MUBE	MUBE	MUBE	MUBE	MUBE	MUBE	MUBE	MUBE	MUBE	MUBE	MUBE	MUBE	MUBE	MUBE		MUBE	MUBE	MUBE	MUBE	MUBE	MUBE	MUBE	MUBE	MUBE	MUBE	MUBE	MUBE	MUBE	MUBE		MUBE	MUBE	MUBE	MUBE	MUBE	MUBE	MUBE	MUBE	MUBE	MUBE	MUBE	MUBE	MUBE	MUBE		MUBE	MUBE	MUBE	MUBE
																MUBE32.1a	MUBE32.1c	MUBE34.1b	MUBE34.1c																											MUBE32.1d	MUBE32.1e
																Sfxn3(b)/Sfxn3(b)	Sfxn3(b)/Sfxn3(b)	Sfxn3(b)/Sfxn3(b)	Sfxn3(b)/Sfxn3(b)																											Sfxn3(b)/Sfxn3(b)	Sfxn3(b)/Sfxn3(b)
Click															Click	30	25	20	25											Click															Click	95	95
6kHz															6kHz	40	35	30	30											6kHz															6kHz	95	90
12kHz															12kHz	20	15	15	20											12kHz															12kHz	95	85
18kHz															18kHz	20	20	15	20											18kHz															18kHz	95	95
24kHz															24kHz	30	25	30	40											24kHz															24kHz	95	95
30kHz															30kHz	35	35	45	55											30kHz															30kHz	95	95
	MGKQ	MGKQ	MGKQ	MGKQ	MGKQ	MGKQ	MGKQ	MGKQ	MGKQ	MGKQ	MGKQ	MGKQ	MGKQ	MGKQ		MGKQ	MGKQ	MGKQ	MGKQ	MGKQ	MGKQ	MGKQ	MGKQ	MGKQ	MGKQ	MGKQ	MGKQ	MGKQ	MGKQ		MGKQ	MGKQ	MGKQ	MGKQ	MGKQ	MGKQ	MGKQ	MGKQ	MGKQ	MGKQ	MGKQ	MGKQ	MGKQ	MGKQ		MGKQ	MGKQ	MGKQ	MGKQ
	MGKQ26.1b															MGKQ33.1c	MGKQ27.2b	MGKQ33.3a	MGKQ35.2f	MGKQ35.2g	MGKQ36.2f	MGKQ34.3j	MGKQ34.3k																							MGKQ35.1b
	+/+															Ddah1/Ddah1	Ddah1/Ddah1	Ddah1/Ddah1	Ddah1/Ddah1	Ddah1/Ddah1	Ddah1/Ddah1	Ddah1/Ddah1	Ddah1/Ddah1																							Ddah1/Ddah1
Click	25														Click	25	25	35	20	25	30	25	25							Click															Click	30
6kHz	25														6kHz	45	30	35	30	30	35	30	30							6kHz															6kHz	30
12kHz	15														12kHz	20	10	25	15	10	20	15	10							12kHz															12kHz	15
18kHz	10														18kHz	30	15	25	20	20	25	20	20							18kHz															18kHz	20
24kHz	20														24kHz	30	25	35	25	25	25	15	15							24kHz															24kHz	85
30kHz	30														30kHz	45	30	45	35	35	40	25	30							30kHz															30kHz	95
	MBYL	MBYL	MBYL	MBYL	MBYL	MBYL	MBYL	MBYL	MBYL	MBYL	MBYL	MBYL	MBYL	MBYL		MBYL	MBYL	MBYL	MBYL	MBYL	MBYL	MBYL	MBYL	MBYL	MBYL	MBYL	MBYL	MBYL	MBYL		MBYL	MBYL	MBYL	MBYL	MBYL	MBYL	MBYL	MBYL	MBYL	MBYL	MBYL	MBYL	MBYL	MBYL		MBYL	MBYL	MBYL	MBYL
																MBYL30.1b	MBYL30.1c	MBYL31.1g	MBYL32.1c	MBYL37.3c																										MBYL31.1d
																Mad2l2/+	Mad2l2/+	Mad2l2/+	Mad2l2/+	Mad2l2/+																										Mad2l2/+
Click															Click	20	25	20	25	25										Click															Click	50
6kHz															6kHz	25	30	30	25	25										6kHz															6kHz	85
12kHz															12kHz	15	10	10	15	15										12kHz															12kHz	75
18kHz															18kHz	15	20	25	15	15										18kHz															18kHz	50
24kHz															24kHz	25	25	20	20	25										24kHz															24kHz	45
30kHz															30kHz	35	30	35	30	35										30kHz															30kHz	45
	MCFF	MCFF	MCFF	MCFF	MCFF	MCFF	MCFF	MCFF	MCFF	MCFF	MCFF	MCFF	MCFF	MCFF		MCFF	MCFF	MCFF	MCFF	MCFF	MCFF	MCFF	MCFF	MCFF	MCFF	MCFF	MCFF	MCFF	MCFF		MCFF	MCFF	MCFF	MCFF	MCFF	MCFF	MCFF	MCFF	MCFF	MCFF	MCFF	MCFF	MCFF	MCFF		MCFF	MCFF	MCFF	MCFF
	MCFF29.1a	MCFF29.1c	MCFF30.2a	MCFF30.2b	MCFF30.2c	MCFF30.2e	MCFF31.2c	MCFF31.2g								MCFF35.2a	MCFF35.2e	MCFF36.3f	MCFF37.3d	MCFF37.3e	MCFF43.2d	MCFF46.1d	MCFF46.1c								MCFF30.1c
	+/+	+/+	+/+	+/+	+/+	+/+	+/+	+/+								Kazn/Kazn	Kazn/Kazn	Kazn/Kazn	Kazn/Kazn	Kazn/Kazn	Kazn/Kazn	Kazn/Kazn	Kazn/Kazn								+/+
Click	25	25	25	25	20	20	25	25							Click	25	25	25	30	30	25	25	25							Click	60														Click
6kHz	30	30	30	35	30	30	30	30							6kHz	30	30	45	40	35	30	40	50							6kHz	85														6kHz
12kHz	25	15	15	20	10	20	10	10							12kHz	10	15	15	15	20	15	25	30							12kHz	75														12kHz
18kHz	25	20	20	20	15	20	15	15							18kHz	15	15	30	15	25	20	25	25							18kHz	70														18kHz
24kHz	25	20	25	20	20	25	20	20							24kHz	25	30	30	25	35	20	35	25							24kHz	55														24kHz
30kHz	25	25	25	30	25	25	35	40							30kHz	40	55	35	35	55	40	40	40							30kHz	55														30kHz
	MCKG	MCKG	MCKG	MCKG	MCKG	MCKG	MCKG	MCKG	MCKG	MCKG	MCKG	MCKG	MCKG	MCKG		MCKG	MCKG	MCKG	MCKG	MCKG	MCKG	MCKG	MCKG	MCKG	MCKG	MCKG	MCKG	MCKG	MCKG		MCKG	MCKG	MCKG	MCKG	MCKG	MCKG	MCKG	MCKG	MCKG	MCKG	MCKG	MCKG	MCKG	MCKG		MCKG	MCKG	MCKG	MCKG
	MCKG24.2a	MCKG24.2b	MCKG47.2e													MCKG45.1c	MCKG47.1a	MCKG49.1d	MCKG52.1c	MCKG64.1b																										M00798061	M00798063
	+/+	+/+	+/+													Sesn3/Sesn3	Sesn3/Sesn3	Sesn3/Sesn3	Sesn3/Sesn3	Sesn3/Sesn3
Click	20	20	25												Click	25	25	25	20	20										Click															Click	45	45
6kHz	30	30	45												6kHz	35	40	35	45	25										6kHz															6kHz	75	80
12kHz	15	10	30												12kHz	20	20	20	20	15										12kHz															12kHz	45	55
18kHz	15	15	25												18kHz	20	10	25	25	15										18kHz															18kHz	35	30
24kHz	25	25	35												24kHz	25	30	30	30	20										24kHz															24kHz	30	35
30kHz	25	35	45												30kHz	30	35	25	35	35										30kHz															30kHz	40	70
	MCRU	MCRU	MCRU	MCRU	MCRU	MCRU	MCRU	MCRU	MCRU	MCRU	MCRU	MCRU	MCRU	MCRU		MCRU	MCRU	MCRU	MCRU	MCRU	MCRU	MCRU	MCRU	MCRU	MCRU	MCRU	MCRU	MCRU	MCRU		MCRU	MCRU	MCRU	MCRU	MCRU	MCRU	MCRU	MCRU	MCRU	MCRU	MCRU	MCRU	MCRU	MCRU		MCRU	MCRU	MCRU	MCRU
	MCRU16.1e	MCRU16.1f	MCRU32.2a	MCRU32.2c												MCRU22.3b	MCRU22.3e	MCRU22.3f	MCRU25.1d	MCRU30.1a	MCRU32.3f	MCRU32.3g																								MCRU25.1i
	+/+	+/+	+/+	+/+												Pabpc1l/Pabpc1l	Pabpc1l/Pabpc1l	Pabpc1l/Pabpc1l	Pabpc1l/Pabpc1l	Pabpc1l/Pabpc1l	Pabpc1l/Pabpc1l	Pabpc1l/Pabpc1l																								Pabpc1l/Pabpc1l
Click	20	20	20	25											Click	20	25	25	20	25	20	25								Click															Click	65
6kHz	25	25	30	40											6kHz	30	35	30	25	30	30	35								6kHz															6kHz	95
12kHz	10	10	15	25											12kHz	20	15	20	10	20	20	20								12kHz															12kHz	75
18kHz	15	15	20	25											18kHz	20	20	15	15	20	20	25								18kHz															18kHz	60
24kHz	15	25	25	25											24kHz	20	25	20	20	25	20	25								24kHz															24kHz	50
30kHz	30	25	30	35											30kHz	35	35	35	25	30	30	30								30kHz															30kHz	55
	MCSJ	MCSJ	MCSJ	MCSJ	MCSJ	MCSJ	MCSJ	MCSJ	MCSJ	MCSJ	MCSJ	MCSJ	MCSJ	MCSJ		MCSJ	MCSJ	MCSJ	MCSJ	MCSJ	MCSJ	MCSJ	MCSJ	MCSJ	MCSJ	MCSJ	MCSJ	MCSJ	MCSJ		MCSJ	MCSJ	MCSJ	MCSJ	MCSJ	MCSJ	MCSJ	MCSJ	MCSJ	MCSJ	MCSJ	MCSJ	MCSJ	MCSJ		MCSJ	MCSJ	MCSJ	MCSJ
																MCSJ23.3b	MCSJ26.2b	MCSJ26.2f	MCSJ29.1e	MCSJ29.2g	MCSJ29.2h	MCSJ34.1d																								MCSJ23.3a	MCSJ23.3d
																Kcne2/Kcne2	Kcne2/Kcne2	Kcne2/Kcne2	Kcne2/Kcne2	Kcne2/Kcne2	Kcne2/Kcne2	Kcne2/Kcne2																								Kcne2/Kcne2	Kcne2/Kcne2
Click															Click	20	25	20	25	25	25	30								Click															Click	45	45
6kHz															6kHz	35	30	25	35	30	35	35								6kHz															6kHz	80	55
12kHz															12kHz	5	10	15	10	15	20	20								12kHz															12kHz	65	45
18kHz															18kHz	10	20	15	15	20	25	20								18kHz															18kHz	60	45
24kHz															24kHz	20	30	30	30	30	35	25								24kHz															24kHz	40	35
30kHz															30kHz	35	45	35	35	30	30	30								30kHz															30kHz	40	30
	MCVL	MCVL	MCVL	MCVL	MCVL	MCVL	MCVL	MCVL	MCVL	MCVL	MCVL	MCVL	MCVL	MCVL		MCVL	MCVL	MCVL	MCVL	MCVL	MCVL	MCVL	MCVL	MCVL	MCVL	MCVL	MCVL	MCVL	MCVL		MCVL	MCVL	MCVL	MCVL	MCVL	MCVL	MCVL	MCVL	MCVL	MCVL	MCVL	MCVL	MCVL	MCVL		MCVL	MCVL	MCVL	MCVL
																MCVL31.2a	MCVL32.3d	MCVL34.1a	MCVL34.1b	MCVL40.1b	MCVL40.1d	MCVL40.1g																								MCVL75.2c	MCVL75.2d
																Trim66/Trim66	Trim66/Trim66	Trim66/Trim66	Trim66/Trim66	Trim66/Trim66	Trim66/Trim66	Trim66/Trim66																								+/+	+/+
Click															Click	20	25	25	25	20	25	25								Click															Click	60	60
6kHz															6kHz	25	30	30	35	30	30	35								6kHz															6kHz	80	80
12kHz															12kHz	10	10	5	15	10	10	10								12kHz															12kHz	70	70
18kHz															18kHz	15	15	25	10	20	20	20								18kHz															18kHz	55	60
24kHz															24kHz	15	25	30	25	20	30	30								24kHz															24kHz	50	55
30kHz															30kHz	30	30	30	35	25	45	30								30kHz															30kHz	50	40
	MOAA	MOAA	MOAA	MOAA	MOAA	MOAA	MOAA	MOAA	MOAA	MOAA	MOAA	MOAA	MOAA	MOAA		MOAA	MOAA	MOAA	MOAA	MOAA	MOAA	MOAA	MOAA	MOAA	MOAA	MOAA	MOAA	MOAA	MOAA		MOAA	MOAA	MOAA	MOAA	MOAA	MOAA	MOAA	MOAA	MOAA	MOAA	MOAA	MOAA	MOAA	MOAA		MOAA	MOAA	MOAA	MOAA
																MOAA5.1b	MOAA10.1b	MOAA11.1h																												MOAA1.3c	MOAA3.3i	MOAA3.3j	MOAA10.1a
																mmu-mir-32 KO/mmu-mir-32 KO	mmu-mir-32 KO/mmu-mir-32 KO	mmu-mir-32 KO/mmu-mir-32 KO																												mmu-mir-32 KO/mmu-mir-32 KO	mmu-mir-32 KO/mmu-mir-32 KO	mmu-mir-32 KO/mmu-mir-32 KO	mmu-mir-32 KO/mmu-mir-32 KO
Click															Click	25	25	25												Click															Click	30	30	35	35
6kHz															6kHz	25	40	30												6kHz															6kHz	35	40	40	35
12kHz															12kHz	15	20	15												12kHz															12kHz	20	20	20	25
18kHz															18kHz	25	25	20												18kHz															18kHz	35	70	70	45
24kHz															24kHz	20	35	25												24kHz															24kHz	95	95	95	95
30kHz															30kHz	30	60	35												30kHz															30kHz	95	95	95	95
[truncated: 14 more columns]

## Sheet: ABR data Fig 2b,2e
COLONY	Age	Stimulus		Unaffected	Mean	SD						Unaffected	LOWF10.2a	LOWF10.2b	LOWF10.2c	LOWF10.2d	LOWF12.1a	LOWF12.1b	LOWF13.1a	LOWF13.1b	LOWF13.1d	LOWF13.1e	LOWF13.3a	LOWF13.3b	LOWF13.3c	LOWF19.1a	LOWF19.1b	LOWF19.1c	LOWF19.1d	LOWF19.1e	LOWF2.1a	LOWF2.1b	LOWF2.1c	LOWF2.1d	LOWF21.1b	LOWF21.1c	LOWF21.1d	LOWF21.1f	LOWF21.1g	LOWF22.1a	LOWF22.1b	LOWF22.1c	LOWF22.1d	LOWF22.1e	LOWF22.1f	LOWF22.2a	LOWF22.2b	LOWF22.2c	LOWF22.2d
LOWF	P33-89	Click			26.27	3.57							30	25	35	30	30	25	20	25	30	25	35	25	30	25	25	25	25	30	25	30	25	20	20	25	25	25	25	25	25	30	25	30	30	30	35	25	30
		6			33.38	5.37							40	40	50	30	40	30	30	35	45	40	40	35	35	35	40	30	40	35	30	30	25	25	35	25	30	35	35	30	25	35	30	45	35	40	45	35	40
		12			16.92	5.69							15	20	25	20	25	20	10	15	20	20	20	20	20	15	15	15	20	15	15	15	5	5	20	10	20	20	20	20	10	15	10	30	15	15	35	20	20
		18			19.44	4.92							20	20	30	15	25	25	15	10	25	20	25	25	20	15	20	10	20	15	15	20	15	10	15	20	20	20	15	20	20	20	15	20	20	25	20	15	20
		24			28.59	5.19							30	30	35	35	25	35	30	25	30	25	35	35	20	30	20	25	25	25	30	25	20	25	20	25	25	25	20	30	20	30	25	30	30	25	35	25	25
		30			40.61	7.08							45	45	55	50	35	45	40	45	50	45	40	35	35	50	40	40	50	45	40	40	35	35	50	30	35	30	30	35	40	40	40	40	30	40	50	45	50
		36
		42
		Stimulus		Affected	Mean	SD						Affected	LOWF12.1c	LOWF13.1c	LOWF21.1e	LOWF23.1a	LOWF23.1e	LOWF23.1g	LOWF23.2b	LOWF23.2d	LOWF23.2e	LOWF24.1b	LOWF24.1c	LOWF27.1a	LOWF27.2c	LOWF27.2d	LOWF27.2e	LOWF28.1a	LOWF28.1b	LOWF28.1c	LOWF28.1d	LOWF28.1e	LOWF28.1f	LOWF28.1g	LOWF28.2a	LOWF28.2b	LOWF28.2f	LOWF28.2g	LOWF28.2h	LOWF33.1a	LOWF33.1b	LOWF27.2a	LOWF28.2c	LOWF28.2d	LOWF28.2e	LOWF33.1c	LOWF33.1d	LOWF28.3a	LOWF28.3b
		Click			52.04	7.71							75	70	50	45	55	55	50	55	55	50	55	55	70	60	55	55	55	65	55	60	55	60	55	50	60	60	60	60	45	50	55	60	50	50	45	50	40
		6			69.91	11.72							80	75	80	70	70	75	65	60	70	85	95	70	95	80	80	95	95	85	80	80	85	85	75	70	75	75	60	75	75	80	80	55	55	55	80	65	60
		12			54.3	12.06							75	55	50	70	75	65	50	55	55	70	70	55	60	65	70	75	80	70	60	65	60	75	50	60	55	50	55	50	55	65	45	50	55	45	65	45	45
		18			46.83	10.34							75	65	45	30	60	65	40	45	50	65	60	50	60	60	45	65	75	55	55	70	50	60	50	45	55	55	45	55	50	40	40	50	55	45	35	45	50
		24			48.44	9.69							80	60	55	40	50	50	50	50	50	55	70	50	70	60	45	65	60	55	45	50	50	60	50	45	50	45	50	60	50	40	45	45	45	55	45	50	40
		30			57.53	13.46							95	80	55	55	80	80	60	65	60	65	95	65	75	75	50	40	60	75	60	70	55	60	45	55	55	50	85	70	55	55	50	50	60	65	65	50	40
LOWF	6wk	Stimulus		LOWF HET	Mean	SD		compound HET	Mean	SD		compound HET	LOKL1.1i	LOKL1.1j	LOKL1.1g	LOKL1.1e	LOKL1.1a	LOKL1.1d	LOKL2.1g	LOKL2.1c	LOKL2.1f	LOKL1.2a	LOKL1.2b	LOKL1.2e	LOKL1.2f	LOKL2.2a	LOKL2.2b	LOKL2.2c	LOKL2.2e
	Complementation	Click			20.77	3.44			52.94	5.02			50	55	50	50	55	50	55	50	50	45	45	65	60	55	55	55	55
		6			28.46	3.76			67.5	12.25			55	75	55	60	65	60	60	50	55	65	75	90	85	85		70	75
		12			8.85	3			45	10.31			30	40	35	40	45	35	50	55	50	35	60	65	55	40	40	35	55
		18			13.46	5.16			45	9.84			30	50	35	45	40	30	45	40	50	40	45	60	60	45	35	60	55
		24			20	5.77			41.18	8.57			30	50	35	40	35	35	35	40	40	55	35	55	55	40	50	40	30
		30			33.85	4.63			54.41	9.33			50	65	45	50	45	60	75	70	60	50	50	60	55	45	45	55	45
[truncated: 184 more columns]

## Sheet: ABR data Fig3c
Age	Stimulus		WT	Mean	SD		HET	Mean	SD		HOM	Mean	SD		RASL8.1b	RASL8.1a	RASL16.1d	RASL16.2a	RASL16.2e	RASL16.3i	RASL16.3a	RASL16.3c	RASL16.3d
P28-31	Click			22.5	2.64			66.3	17.02			95	0		95	95	95	95	95	95	95	95	95
	3			65.5	12.12			75.37	10.46			95	0		95	95	95	95	95	95		95	95
	6			36	6.58			59.81	13.83			94.44	1.67		95	95	95	90	95	95	95	95	95
	12			13	3.5			54.44	15.28			88.89	6.01		85	95	85	95	95	80	85	95	85
	18			18.5	4.12			64.26	13.13			91.67	5.59		95	95	85	95	95	80	90	95	95
	24			20.5	3.69			75.37	11.84			92.22	4.41		95	95	85	95	90	85	95	95	95
	30			34	3.16			86.67	6.65			95	0		95	95	95	95	95	95	95	95	95
	36			69.5	12.79			93.52	3.04			95	0		95	95	95	95	95	95	95	95	95
	42			84.5	6.85			93.15	3.15			95	0		95	95	95	95	95	95	95	95	95
Age	Stimulus		WT	Mean	SD		HET	Mean	SD		HOM	Mean	SD		RASL8.1a	RASL8.1b	RASL16.1d	RASL16.2a	RASL16.2e	RASL16.3i
P55-58	Click			21.67	3.54			67.29	11.98			95	0		95	95	95	95	95	95
	3			60	14.79			76.67	9.85			95	0		95	95	95	95	95	95
	6			34.44	10.74			60.21	14.41			95	0		95	95	95	95	95	95
	12			13.89	6.01			63.75	12.79			94.17	2.04		95	95	90	95	95	95
	18			17.78	5.65			76.88	11.87			95	0		95	95	95	95	95	95
	24			20.56	3.91			90.83	5.25			95	0		95	95	95	95	95	95
	30			32.78	2.64			94.38	2.24			95	0		95	95	95	95	95	95
	36			52.22	7.55			94.58	2.04			95	0		95	95	95	95	95	95
	42			76.67	10.61			95	0			95	0		95	95	95	95	95	95
Age	Stimulus		WT	Mean	SD		HET	Mean	SD		HOM	Mean	SD		RASL8.1b	RASL8.1a	RASL16.1d	RASL16.2a	RASL16.2e	RASL16.3i
P71-101	Click			22.78	3.63			82.29	8.72			95	0		95	95	95	95	95	95
	3			66.11	14.31			80.42	9.2			94.17	2.04		95	95	95	95	95	90
	6			37.22	13.49			74.79	11.28			95	0		95	95	95	95	95	95
	12			15	6.61			87.08	8.33			95	0		95	95	95	95	95	95
	18			17.78	8.33			93.96	3.29			95	0		95	95	95	95	95	95
	24			23.89	3.33			95	0			95	0		95	95	95	95	95	95
	30			40.56	6.82			95	0			95	0		95	95	95	95	95	95
	36			86.11	9.61			95	0			95	0		95	95	95	95	95	95
	42			93.89	2.2			95	0			95	0		95	95	95	95	95	95

## Sheet: qRTPCR data Fig 3d
qRTPCR Ct data for Fig 3d
	Jag1	Atp2b2
Wildtype average	1.01552	1.07254
Heterozygote average	1.41599	1.9185
Homozygote average	1.19641	1.49977
Wildtype standard deviation	0.0141232	0.050722
Heterozygote standard deviation	0.653058	0.64417
Homozygote standard deviation	0.477433	0.710305
				Ct				2-ddCt
	Gene	Mouse	Atp2b2Tkh genotype	Replicate 1	Replicate 2	Replicate 3	Replicate 4	Replicate 1	Replicate 2	Replicate 3	Replicate 4	Average 2-ddCt	Standard deviation 2-ddCt
	Hprt	RASL24.1g	Wildtype	26.4478	26.0898	26.2487	26.1912
	Hprt	RASL23.2h	Wildtype	27.7929	27.8045	27.7121	27.525
	Hprt	RASL17.2e	Wildtype	28.0078	28.1139	27.8478	27.605
	Hprt	RASL26.3e	Wildtype	26.3833	26.2625	26.2189	26.1927
	Hprt	RASL23.4d	Wildtype	27.0373	27.214	27.1695	27.2776
	Hprt	RASL23.4i	Wildtype	26.8294	26.7268	27.1745	26.4418
	Hprt	RASL24.1b	Heterozygote	28.8615	28.5202	28.5167	28.4261
	Hprt	RASL23.2f	Heterozygote	26.3959	26.325	26.356	26.571
	Hprt	RASL17.2i	Heterozygote	27.8433	27.7446	27.9272	28.0788
	Hprt	RASL26.3d	Heterozygote	26.387	26.2351	26.0234	25.9021
	Hprt	RASL23.4c	Heterozygote	27.0756	27.0087	27.4545	26.9923
	Hprt	RASL23.4h	Heterozygote	27.4174	27.3916	27.3192	27.5356
	Hprt	RASL24.1c	Homozygote	26.0707	25.9476	25.7206	26.1781
	Hprt	RASL23.2e	Homozygote	26.6018	26.5944	26.6626	26.6642
	Hprt	RASL17.2g	Homozygote	27.7513	28.0256	27.9619	27.9514
	Hprt	RASL26.3c	Homozygote	27.2788	27.1249	27.1347	27.1221
	Hprt	RASL23.4b	Homozygote	27.8097	27.6986	28.1538	27.5618
	Hprt	RASL23.4g	Homozygote	27.2727	27.1657	27.1347	27.1798
	Jag1	RASL24.1g	Wildtype	25.9405	25.9595	25.6232	26.4331	1.03423	1.02072	1.28871	0.735059	1.01968	0.226272
	Jag1	RASL23.2h	Wildtype	27.6637	27.4911	27.6135	27.3409	0.909783	1.0254	0.942002	1.13793	1.00378	0.101844
	Jag1	RASL17.2e	Wildtype	27.4985	28.1723	27.5728	27.6289	1.1644	0.729955	1.10598	1.06378	1.01603	0.195129
	Jag1	RASL26.3e	Wildtype	26.5249	26.4772	26.5725	26.536	1.00192	1.03557	0.969381	0.99424	1.00028	0.0273224
	Jag1	RASL23.4d	Wildtype	27.8786	28.0234	27.5102	28.6595	1.1014	0.996222	1.4218	0.641002	1.04011	0.321796
	Jag1	RASL23.4i	Wildtype	27.1721	27.356	27.3785	27.8232	1.19777	1.05442	1.03808	0.762754	1.01325	0.181756
	Jag1	RASL24.1b	Heterozygote	29.052	28.6513	28.8045	28.5191	0.604488	0.79806	0.717652	0.874599	0.7487	0.115539
	Jag1	RASL23.2f	Heterozygote	26.616	26.1678	26.3206	26.4508	0.76562	1.04455	0.939568	0.858496	0.90206	0.118638
	Jag1	RASL17.2i	Heterozygote	26.7302	26.9082	26.6359	28.0031	1.99005	1.75901	2.12445	0.823547	1.67426	0.586882
	Jag1	RASL26.3d	Heterozygote	26.7812	26.5197	26.322	26.386	0.767899	0.920512	1.05574	1.00992	0.938517	0.126851
	Jag1	RASL23.4c	Heterozygote	27.5122	26.8065	27.0168	27.1245	1.37924	2.24945	1.94438	1.80448	1.84439	0.361493
	Jag1	RASL23.4h	Heterozygote	26.8901	26.7937	27.0424	26.5223	2.24258	2.39763	2.01795	2.89386	2.388	0.371514
	Jag1	RASL24.1c	Homozygote	26.0734	25.9283	26.2537	26.0964	0.784903	0.867909	0.692678	0.772468	0.779489	0.0717238
	Jag1	RASL23.2e	Homozygote	27.287	26.9434	27.1237	27.0248	0.55959	0.710095	0.626679	0.671126	0.641873	0.0645788
	Jag1	RASL17.2g	Homozygote	27.3609	27.6641	27.8161	27.2907	1.30689	1.05918	0.953243	1.37204	1.17284	0.19899
	Jag1	RASL26.3c	Homozygote	27.607	26.8107	26.4925	26.3363	0.883554	1.53445	1.91309	2.13186	1.61574	0.546961
	Jag1	RASL23.4b	Homozygote	28.1616	27.5616	27.6454	27.6531	1.40221	2.12533	2.00538	1.99478	1.88192	0.325244
	Jag1	RASL23.4g	Homozygote	27.7826	27.5189	27.6389	27.9221	1.03161	1.23859	1.13969	0.936547	1.08661	0.130967
	Atp2b2	RASL24.1g	Wildtype	28.7993	29.7637	29.2476	30.0741	1.59316	0.816473	1.1676	0.658424	1.05891	0.414888
	Atp2b2	RASL23.2h	Wildtype	31.1755	30.4624	30.8537	32.1553	0.990502	1.62369	1.23804	0.502234	1.08862	0.469789
	Atp2b2	RASL17.2e	Wildtype	31.5976	31.816	30.8457	30.4789	0.751019	0.645549	1.26474	1.63087	1.07304	0.459843
	Atp2b2	RASL26.3e	Wildtype	29.7402	29.9394	29.9009	30.2843	1.1696	1.01876	1.04628	0.802123	1.00919	0.152834
	Atp2b2	RASL23.4d	Wildtype	29.887	31.4995	30.3864	31.847	2.02507	0.662254	1.43259	0.520492	1.1601	0.702227
	Atp2b2	RASL23.4i	Wildtype	29.2642	30.1209	29.3177	30.1884	1.37421	0.758864	1.32415	0.724178	1.04535	0.351713
	Atp2b2	RASL24.1b	Heterozygote	31.5764	31.1421	30.909	30.8964	1.17406	1.58643	1.86463	1.88095	1.62652	0.330533
	Atp2b2	RASL23.2f	Heterozygote	28.7911	28.9318	29.2188	29.3094	2.10529	1.90963	1.56512	1.46992	1.76249	0.296489
	Atp2b2	RASL17.2i	Heterozygote	30.0418	29.9727	29.9901	30.6613	2.21544	2.32417	2.29625	1.44199	2.06946	0.420849
	Atp2b2	RASL26.3d	Heterozygote	29.2261	28.0019	28.4125	28.6109	1.52906	3.57233	2.68751	2.34225	2.53278	0.846237
	Atp2b2	RASL23.4c	Heterozygote	29.9372	29.3642	29.4591	29.2088	1.89988	2.82643	2.64644	3.14779	2.63014	0.529161
	Atp2b2	RASL23.4h	Heterozygote	30.8244	30.8818	29.7991	30.8795	0.717579	0.689583	1.46059	0.69067	0.889605	0.380876
	Atp2b2	RASL24.1c	Homozygote	29.0256	29.271	28.5967	28.7955	1.13324	0.955976	1.52557	1.32921	1.236	0.245975
	Atp2b2	RASL23.2e	Homozygote	30.9378	29.9802	29.3688	29.93	0.553275	1.07449	1.64162	1.11254	1.09548	0.444592
	Atp2b2	RASL17.2g	Homozygote	30.2611	29.7142	29.4611	29.8204	1.93501	2.82705	3.3691	2.62633	2.68937	0.59274
	Atp2b2	RASL26.3c	Homozygote	30.6908	29.9866	29.6678	29.3669	1.12985	1.84088	2.29614	2.82854	2.02385	0.719811
	Atp2b2	RASL23.4b	Homozygote	32.1641	31.4124	30.994	31.0857	0.647213	1.08969	1.45632	1.36665	1.13997	0.363683
	Atp2b2	RASL23.4g	Homozygote	31.5214	30.4229	30.4188	29.7884	0.377997	0.809406	0.811753	1.2566	0.813938	0.358709

## Sheet: ABR data Fig 4b, S9a
Age	Stimulus		WT	Mean	SD		HET	Mean	SD		HOM	Mean	SD			WT	RHME38.5g		HET	RHME38.5a	RHME39.4a	RHME39.4b	RHME43.1d	RHME43.1e	RHME37.4c															HOM	RHME38.5b	RHME38.5c	RHME38.5d	RHME38.5f	RHME38.5h	RHME39.4c	RHME43.1a	RHME43.1b	RHME43.1c
P28-32	Click			30	n/a			24.17	2.04			49.17	5.57				30			25	25	20	25	25	25																45	50	50	55	40	50	55	40	45
	6			40	n/a			37.5	6.12			49.17	7.64				40			45	35	35	35	30	45																50	45	50	50	45	45	60	35	40
	12			10	n/a			11.67	8.76			57.92	6.56				10			25	20	5	5	5	10																55	50	60	60	60	55	75	55	60
	18			25	n/a			21.67	5.16			57.5	6.22				25			30	25	20	15	20	20																55	60	55	55	45	55	70	60	55
	24			30	n/a			29.17	8.61			52.92	11.77				30			35	40	25	20	20	35																40	55	55	45	45	50	85	45	45
	30			45	n/a			47.5	16.66			59.17	15.79				45			35	40	80	40	40	50																45	50	75	70	40	65	95	45	45
			WT	Mean	SD		HET	Mean	SD		HOM	Mean	SD			WT	RHME28.5e		HET	RHME16.1a	RHME16.1c	RHME16.1d	RHME16.1e	RHME16.1f	RHME40.4a	RHME40.4b	RHME38.4c	RHME37.3a	RHME37.3b	RHME37.3c	RHME37.3d	RHME28.5a	RHME28.5b	RHME39.3a	RHME39.3c	RHME39.3e	RHME39.3f	RHME39.3i		HOM	RHME16.1b	RHME16.1g	RHME37.5c	RHME37.5d	RHME38.4d	RHME28.5i	RHME28.5k	RHME28.5m	RHME39.3d
P42-57	Click			25	n/a			22.11	3.03			70.91	10.44				25			20	20	20	20	25	25	25	20	25	20	25	25	20	25	25	15	25	20	20			65	65	55	80	80	75	85	60	65
	6			30	n/a			33.42	5.79			65.91	13.75				30			25	30	40	25	25	35	35	35	30	30	30	45	35	30	40	40	40	35	30			55	45	70	80	85	75	70	45	70
	12			10	n/a			10.79	4.49			75	11.18				10			5	5	10	10	10	10	15	15	10	10	15	20	5	10	10	10	10	20	5			80	70	60	85	75	75	85	50	80
	18			25	n/a			19.21	5.34			84.55	14.57				25			10	10	20	15	15	20	20	20	20	15	25	25	15	20	25	20	25	30	15			95	90	60	95	80	80	95	55	95
	24			20	n/a			23.42	6.25			87.27	13.11				20			15	15	25	15	15	25	25	35	20	20	30	25	20	20	25	25	30	35	25			95	95	65	95	80	90	95	60	95
	30			35	n/a			36.05	5.91			88.64	15.02				35			30	30	25	35	30	30	40	45	40	35	40	40	30	35	35	35	40	45	45			95	95	45	95	85	95	95	85	95
			WT	Mean	SD		HET	Mean	SD		HOM	Mean	SD			WT	RHME4.1f		HET	RHME40.3i	RHME38.2a	RHME4.1d	RHME4.1e	RHME4.1g																HOM	RHME28.7b	RHME28.7d	RHME28.7f	RHME28.7g	RHME40.3c	RHME1.1f
P63-84	Click			15	n/a			25	3.54			61.67	11.25				15			25	30	20	25	25																	50	50	75	55	70	70
	6			30	n/a			31	5.48			54.17	12.01				30			30	40	25	30	30																	40	40	55	60	70	60
	12			10	n/a			14	2.24			77.5	4.18				10			10	15	15	15	15																	80	75	80	80	80	70
	18			20	n/a			25	6.12			91.67	4.08				20			20	25	20	25	35																	95	85	90	90	95	95
	24			30	n/a			27	4.47			95	0				30			20	30	30	30	25																	95	95	95	95	95	95
	30			30	n/a			40	0			95	0				30			40	40	40	40	40																	95	95	95	95	95	95
[truncated: 3 more columns]

## Sheet: ABR data Fig5a, S9b
Age	Stimulus		WT	Mean	SD		HET	Mean	SD		HOM	Mean	SD			WT	ARPC8.1h	ARPC8.2e	ARPC8.2a	ARPC8.2b		HET	ARPC5.3e	ARPC8.1a	ARPC8.1g	ARPC8.2f	ARPC8.4b	ARPC8.4c	ARPC8.4e	ARPC8.4f	ARPC8.4g	ARPC8.4h		HOM	ARPC8.1f	ARPC8.2c	ARPC8.2d	ARPC8.4a	ARPC8.4d	ARPC5.3d
P28	Click			26.25	4.78714			22	4.21637			95	0				25	30	30	20			30	20	20	30	20	20	20	20	20	20			95	95	95	95	95	95
	3			68.75	11.0868			59.5	7.97566			95	0				65	60	85	65			55	50	55	60	70	75	55	65	55	55			95	95	95	95	95	95
	6			35	4.08248			29.5	3.68932			95	0				40	35	35	30			30	30	35	35	30	30	25	30	25	25			95	95	95	95	95	95
	12			16.25	2.5			15	5.27046			95	0				15	20	15	15			20	10	10	25	15	20	10	15	15	10			95	95	95	95	95	95
	18			23.75	2.5			19	6.58281			95	0				20	25	25	25			20	15	30	30	20	10	15	15	15	20			95	95	95	95	95	95
	24			28.75	4.78714			21	3.94405			95	0				30	25	35	25			20	25	20	25	20	25	15	15	25	20			95	95	95	95	95	95
	30			37.5	2.88675			33.5	4.74342			95	0				40	35	35	40			30	35	35	35	30	30	35	25	40	40			95	95	95	95	95	95
	36			71.25	17.0171			39.5	8.95979			95	0				95	65	55	70			35	40	45	55	40	30	25	50	35	40			95	95	95	95	95	95
	42			92.5	5			40	7.81736			95	0				95	95	85	95			45	45	40	45	55	35	30	40	30	35			95	95	95	95	95	95

## Sheet: ABR data Fig 6b
COLONY	Age	Stimulus		Unaffected	Mean	SD		Affected	Mean	SD		Affected	CIRC1.3a	CIRC1.3c	CIRC1.3d	CIRC18.2i	CIRC18.2j	CIRC18.2f
SPDZ	P30	Click			25.71	4.5			95	0			95	95	95	95	95	95
		6			35.71	5.35			95	0			95	95	95	95	95	95
		12			15.71	7.87			95	0			95	95	95	95	95	95
		18			20	5			95	0			95	95	95	95	95	95
		24			24.29	3.45			95	0			95	95	95	95	95	95
		30			35.71	4.5			95	0			95	95	95	95	95	95

## Sheet: ABR data Fig 7a, S9c
Age	Stimulus		WT	Mean	SD		HET	Mean	SD		HOM	Mean	SD			WT	CURL12.6a	CURL12.6b		HET	CURL8.4b	CURL8.4a	CURL12.6c	CURL13.5c	CURL15.1c	CURL15.2d	CURL15.2g		HOM	CURL8.4d	CURL8.4c	CURL13.5d	CURL15.1d	CURL15.2e	CURL15.2f
P28	Click			25	0			24.29	5.35			95	0				25	25			25	15	30	25	20	25	30			95	95	95	95	95	95
	3			70	0			61.43	5.56			95	0				70	70			65	60	65	60	50	65	65			95	95	95	95	95	95
	6			45	0			40.71	5.35			95	0				45	45			40	35	35	40	40	45	50			95	95	95	95	95	95
	12			20	7.07			14.29	8.38			95	0				15	25			5	10	30	10	10	15	20			95	95	95	95	95	95
	18			27.5	3.54			22.86	6.36			95	0				25	30			15	20	30	25	15	25	30			95	95	95	95	95	95
	24			27.5	3.54			24.29	6.07			95	0				25	30			25	15	35	25	25	20	25			95	95	95	95	95	95
	30			40	0			36.43	3.78			95	0				40	40			35	40	40	35	30	35	40			95	95	95	95	95	95
	36			45	7.07			43.57	6.27			95	0				50	40			45	50	50	35	35	45	45			95	95	95	95	95	95
	42			57.5	3.54			51.43	11.44			95	0				55	60			45	75	40	50	45	55	50			95	95	95	95	95	95

## Sheet: qRTPCR data Fig 7b
qRTPCR Ct data for Fig 5b
	Slc12a2
Unaffected average	1.00954
Affected average	1.00148
Unaffected standard deviation	0.00748269
Affected standard deviation	0.183985
				Ct				2-ddCt
	Gene	Mouse	Phenotype	Replicate 1	Replicate 2	Replicate 3	Replicate 4	Replicate 1	Replicate 2	Replicate 3	Replicate 4	Average 2-ddCt	Standard deviation 2-ddCt
	Hprt	CURL15.2k	Unaffected	23.332	24.1093	23.8401	23.2979
	Hprt	CURL15.2c	Unaffected	25.3595	25.2172	25.2645	25.2196
	Hprt	CURL18.2d	Unaffected	25.0573	25.4734	25.1348	25.1996
	Hprt	CURL18.2e	Unaffected	24.6492	24.592	25.0004	24.8675
	Hprt	CURL15.2j	Affected	25.4643	25.2541	23.111	23.2725
	Hprt	CURL15.2i	Affected	24.6176	24.5106	24.4853	24.042
	Hprt	CURL18.2h	Affected	24.6709	24.7567	24.5364	24.6959
	Hprt	CURL18.2i	Affected	24.5514	24.9756	24.2406	24.6467
	Slc12a2	CURL15.2k	Unaffected	27.1898	26.7791	26.3711	26.7968	0.754945	1.00352	1.33152	0.991311	1.02032	0.23692
	Slc12a2	CURL15.2c	Unaffected	29.3155	29.6549	29.4376	29.1603	1.05449	0.83345	0.968974	1.17427	1.00779	0.143522
	Slc12a2	CURL18.2d	Unaffected	29.035	28.949	28.9475	28.7334	0.920964	0.977555	0.978539	1.13511	1.00304	0.0920663
	Slc12a2	CURL18.2e	Unaffected	27.634	28.0593	28.0305	27.9081	1.20911	0.900408	0.918604	0.999924	1.00701	0.141508
	Slc12a2	CURL15.2j	Affected	29.2602	26.5949	26.4613	28.03	0.278286	1.76539	1.93671	0.652883	1.15832	0.817383
	Slc12a2	CURL15.2i	Affected	28.3537	28.4791	28.2798	28.4129	1.13843	1.04366	1.19829	1.09264	1.11825	0.0659156
	Slc12a2	CURL18.2h	Affected	28.6648	28.0212	28.7501	28.2719	0.812348	1.26907	0.765706	1.06662	0.978434	0.234578
	Slc12a2	CURL18.2i	Affected	28.2639	28.2256	28.2406	27.8934	0.692738	0.711349	0.704	0.895545	0.750908	0.0967279

## Sheet: ABR data Fig 8a
COLONY	Age	Stimulus		Unaffected	Mean	SD		Affected	Mean	SD		Affected	SPDZ5.3a	SPDZ5.3e	SPDZ5.3d	SPDZ7.1d	SPDZ5.4g	SPDZ5.4f	SPDZ6.3e
SPDZ	P28-29	Click			25	3.16			95	0			95	95	95	95	95	95	95
		3			61.67	9.31			95	0			95	95	95	95	95	95	95
		6			31.67	9.31			95	0			95	95	95	95	95	95	95
		12			16.67	5.16			95	0			95	95	95	95	95	95	95
		18			25.83	8.01			95	0			95	95	95	95	95	95	95
		24			33.33	9.83			95	0			95	95	95	95	95	95	95
		30			71.67	14.72			95	0			95	95	95	95	95	95	95
		36			95	0			95	0			95	95	95	95	95	95	95
		42			94.17	2.04			95	0			95	95	95	95	95	95	95

[truncated: 6 more sheets: Mapping data Fig S1, ABR data Fig S4, gEAR expression data Fig S5, ABR data Fig S6b, S9d, ABR data Fig S6e, ABR data Fig S6g, S9e]
